# Supplementary material for: Plasma proteomics identify biomarkers predicting Parkinson’s disease up to 7 years before symptom onset
Source: Nat Commun. 2024 Jun 18;15:4759. doi: 10.1038/s41467-024-48961-3 (PMC11189460; doi:10.1038/s41467-024-48961-3)
Supplement: Supplementary file 4 — Source Data [file 41467_2024_48961_MOESM4_ESM.xlsx]

## Sheet: Figure_02
Volcano plot					Gene Ontology
Gene	N unique peptides ≥ 2 & identification confidence score > 15	log2 fold change	-log10 p-value		BP
NRP1	Y	0.425044	2.68402		Category	Term	Name	-log10 p	Genes
KRT15	Y	-0.40114	2.57682		GOTERM_BP_DIRECT	GO:0010951~negative regulation of endopeptidase activity	Negative regulation of endopeptidase activity	3.58797	SERPINA2, ITIH4, SERPINA3, C5, PZP
PDHX	Y	-0.581337	2.24788		GOTERM_BP_DIRECT	GO:0035924~cellular response to vascular endothelial growth factor stimulus	Cellular response to vascular endothelial growth factor stimulus	2.62404	ERN1, NRP1, ANXA1
UHRF1BP1L	Y	0.461264	2.21207		GOTERM_BP_DIRECT	GO:0006957~complement activation, alternative pathway	Complement activation, alternative pathway	1.44854	C5, CFH
CUL4B	Y	-0.333646	2.15717		GOTERM_BP_DIRECT	GO:0007413~axonal fasciculation	Axonal fasciculation	1.40113	NRP1, CRTAC1
SERPINA3	Y	0.666903	2.1374		GOTERM_BP_DIRECT	GO:0002042~cell migration involved in sprouting angiogenesis	Cell migration involved in sprouting angiogenesis	1.35856	NRP1, MMRN2
ANXA1	Y	0.43228	2.04013		GOTERM_BP_DIRECT	GO:0019835~cytolysis	Cytolysis	1.33881	C5, C6
TTK	Y	-0.443217	2.00743		GOTERM_BP_DIRECT	GO:0045766~positive regulation of angiogenesis	Positive regulation of angiogenesis	1.32231	NRP1, C5, ANXA3
C1QTNF3	Y	-0.320757	1.95117		GOTERM_BP_DIRECT	GO:0006956~complement activation	Complement activation	1.28464	C6, CFH
SLCO2B1	Y	0.536961	1.89482		GOTERM_BP_DIRECT	GO:0006954~inflammatory response	Inflammatory response	1.24658	SERPINA3, C5, VNN1, ANXA1
ERN1	Y	0.431761	1.8587		GOTERM_BP_DIRECT	GO:0090050~positive regulation of cell migration involved in sprouting angiogenesis	Positive regulation of cell migration involved in sprouting angiogenesis	1.14298	NRP1, ANXA1
F5	Y	0.631759	1.72905		GOTERM_BP_DIRECT	GO:0001701~in utero embryonic development	In utero embryonic development	1.12265	INPP5B, C5, C6
INPP5B	Y	-0.524277	1.70909		GOTERM_BP_DIRECT	GO:0006953~acute-phase response	Acute-phase response	1.06692	ITIH4, SERPINA3
CRTAC1	Y	-0.418379	1.69188
PI16	Y	-0.376051	1.66272		CC
ENPP2	Y	-0.493575	1.59025		Category	Term	Name	-log10 p	Genes
CFH	Y	0.487395	1.5871		GOTERM_CC_DIRECT	GO:0070062~extracellular exosome	Extracellular exosome	8.21378	PIGR, SERPINA3, ITIH4, ANXA1, CFH, ANXA3, FUCA1, PZP, F11, HLA-C, MYO5A, C1QTNF3, C5, AKR7A3, C6, CRTAC1, KRT15, MMRN2, PABPC1L2A, IGKV3-20, CUL4B
CEP295	Y	-0.444006	1.54136		GOTERM_CC_DIRECT	GO:0005615~extracellular space	Extracellular space	5.17798	SERPINA2, PIGR, SERPINA3, NRP1, ANXA1, CFH, F11, F5, C1QTNF3, C5, C6, MMRN2, ENPP2, PI16, ALKAL1, IGKV3-20
C5	Y	0.327561	1.52344		GOTERM_CC_DIRECT	GO:0072562~blood microparticle	Blood microparticle	3.58005	ITIH4, SERPINA3, CFH, PZP, IGKV3-20
MYH7B	Y	0.57869	1.51309		GOTERM_CC_DIRECT	GO:0005576~extracellular region	Extracellular region	3.42887	SERPINA3, ITIH4, ANXA1, CFH, FUCA1, PZP, F11, F5, C5, VNN1, C6, ENPP2, ALKAL1, IGKV3-20
MAP7	Y	0.505098	1.50884		GOTERM_CC_DIRECT	GO:0016459~myosin complex	Myosin complex	2.30282	MYH7B, MYH2, MYO5A
SZT2	Y	0.252813	1.50568		GOTERM_CC_DIRECT	GO:0071751~secretory IgA immunoglobulin complex	Secretory IgA immunoglobulin complex	1.97056	PIGR, IGKV3-20
ITIH4	Y	0.569112	1.45824		GOTERM_CC_DIRECT	GO:0030670~phagocytic vesicle membrane	Phagocytic vesicle membrane	1.95645	INPP5B, ANXA3, HLA-C
F11	Y	-0.331197	1.4406		GOTERM_CC_DIRECT	GO:0005886~plasma membrane	Plasma membrane	1.87709	PIGR, ITIH4, NRP1, ANXA1, ANXA3, SURF2, CEP295, F11, HLA-C, SLC6A4, F5, INPP5B, VNN1, C6, PSTPIP2, SLCO2B1, ENPP2, ALKAL1, IGKV3-20
PSTPIP2	Y	0.394277	1.43552		GOTERM_CC_DIRECT	GO:0005579~membrane attack complex	Membrane attack complex	1.82535	C5, C6
MYO5A	Y	-0.650357	1.42302		GOTERM_CC_DIRECT	GO:0016020~membrane	Membrane	1.77808	INPP5B, C1QTNF3, MYH7B, NRP1, ANXA3, PSTPIP2, SLCO2B1, F11, HLA-C, MYO5A, TTK, F5
PIGR	Y	0.64302	1.42134		GOTERM_CC_DIRECT	GO:0005884~actin filament	Actin filament	1.75915	ANXA1, PSTPIP2, MYO5A
VNN1	Y	0.384924	1.40001		GOTERM_CC_DIRECT	GO:0032982~myosin filament	Myosin filament	1.35459	MYH7B, MYH2
FUCA1	Y	0.461332	1.38962		GOTERM_CC_DIRECT	GO:0016460~myosin II complex	Myosin II complex	1.29796	MYH7B, MYH2
IGKV3-20	Y	0.633131	1.37635		GOTERM_CC_DIRECT	GO:0031901~early endosome membrane	Early endosome membrane	1.21771	INPP5B, ANXA1, HLA-C
C6	Y	0.329796	1.37209
MYH2	Y	-0.383756	1.36671		MF
MMRN2	Y	-0.2601	1.35282		Category	Term	Name	-log10 p	Genes
PZP	Y	-0.407617	1.32914		GOTERM_MF_DIRECT	GO:0051015~actin filament binding	Actin filament binding	2.8063	MYH7B, MYH2, PSTPIP2, MYO5A, SLC6A4
AKR7A3	Y	0.394613	1.32489		GOTERM_MF_DIRECT	GO:0004867~serine-type endopeptidase inhibitor activity	Serine-type endopeptidase inhibitor activity	2.80485	SERPINA2, ITIH4, SERPINA3, PZP
CLUH	Y	0.363561	1.28962		GOTERM_MF_DIRECT	GO:0000146~microfilament motor activity	Microfilament motor activity	2.51081	MYH7B, MYH2, MYO5A
HP	Y	0.409475	1.28734		GOTERM_MF_DIRECT	GO:0004866~endopeptidase inhibitor activity	Endopeptidase inhibitor activity	2.34355	ITIH4, C5, PZP
CLEC3B	Y	-0.437276	1.28729		GOTERM_MF_DIRECT	GO:0003774~motor activity	Motor activity	2.28871	MYH7B, MYH2, MYO5A
ATRN	Y	0.403793	1.28213		GOTERM_MF_DIRECT	GO:0019834~phospholipase A2 inhibitor activity	Phospholipase A2 inhibitor activity	1.87538	ANXA1, ANXA3
KRT6C	Y	-0.248359	1.27636		GOTERM_MF_DIRECT	GO:0004859~phospholipase inhibitor activity	Phospholipase inhibitor activity	1.65542	ANXA1, ANXA3
ATAD1	Y	-0.39357	1.25865		GOTERM_MF_DIRECT	GO:0003779~actin binding	Actin binding	1.40102	MYH2, PSTPIP2, MYO5A, PRICKLE4
PRDX2	Y	0.418748	1.25463		GOTERM_MF_DIRECT	GO:0008201~heparin binding	Heparin binding	1.23114	NRP1, CFH, F11
LINC00474	Y	0.553143	1.23105		GOTERM_MF_DIRECT	GO:0042802~identical protein binding	Identical protein binding	1.08175	ERN1, C1QTNF3, AKR7A3, ANXA1, CFH, F11, TTK, SLC6A4
GDI1	Y	0.456992	1.18615
HSP90AA5P	Y	0.3981	1.18553		IPA Disease/Function Annotation
APOC3	Y	-0.418073	1.17524		Diseases or Functions Annotation	-log10 p	Bias-corrected z-score	Genes
FBLN1	Y	0.510354	1.16066		Cell movement of leukocytes	2.6968	-0.785	PIGR, ENPP2, SERPINA3, CFH, ANXA1
VASN	Y	-0.2788	1.15374		Leukocyte migration	2.85699	-0.682	PIGR, IGKV3-20, ENPP2, SERPINA3, CFH, ANXA1
SERPINA9	Y	0.367772	1.13958		Cell movement of myeloid cells	2.51856	-0.367	PIGR, SERPINA3, CFH, ANXA1
WWC1	Y	0.326939	1.13738		Cell movement of phagocytes	2.48678	-0.082	PIGR, SERPINA3, CFH, ANXA1
CAT	Y	0.358018	1.13521		Inflammatory response	2.49757	0.258	VNN1, PIGR, SERPINA3, C1QTNF3, ANXA1
DDX5	Y	0.3395	1.13344		Chemotaxis	1.80967	0.331	PIGR, NRP1, SERPINA3, ANXA1
IGF1	Y	0.399162	1.13331
HMGN5	Y	0.36699	1.12855
INPP5F	Y	-0.39117	1.11681
SAA4	Y	0.452968	1.08386
VWA8	Y	0.309739	1.08158
APOB	Y	-0.342379	1.081
MYH11	Y	-0.304495	1.07403
KIT	Y	0.328681	1.07141
CDH18	Y	-0.427973	1.07052
FGD6	Y	0.343073	1.06602
SERPINH1	Y	0.3203	1.06385
KRT1	Y	-0.396449	1.05807
TEX15	Y	-0.355978	1.05681
APCS	Y	0.340495	1.05643
PPFIBP1	Y	0.501094	1.04377
TGFBI	Y	-0.401746	1.0425
GLYATL1	Y	0.382155	1.04014
TRIM21	Y	-0.293165	1.03931
PLEC	Y	0.423727	1.03122
WASHC4	Y	-0.373935	1.02747
ABCF1	Y	-0.298256	1.02711
SORBS3	Y	-0.325066	1.02691
CETP	Y	-0.284446	1.02165
PKD1	Y	0.506011	1.01487
VCAM1	Y	0.356944	1.0097
PARG	Y	0.324397	0.986107
PHKG1	Y	0.406231	0.984361
F12	Y	0.263889	0.978663
IPMK	Y	0.278259	0.972875
C1GALT1C1	Y	0.391938	0.96529
NLRP3	Y	0.461502	0.96135
TRIM36	Y	0.402607	0.948719
MAP7D3	Y	-0.394238	0.947976
KNTC1	Y	0.25387	0.946721
DYTN	Y	0.327744	0.946462
ASTL	Y	-0.319206	0.944699
HYOU1	Y	-0.27748	0.943265
TUBB3	Y	0.393469	0.919573
GSDMA	Y	0.33163	0.919546
ANKRD11	Y	-0.23457	0.919155
FCGR3A	Y	-0.436201	0.915538
HPR	Y	0.317123	0.90512
DOCK10	Y	-0.314266	0.897576
CLSTN1	Y	0.422766	0.894963
METTL14	Y	0.346271	0.894825
APOL1	Y	0.337721	0.894613
C9orf116	Y	-0.28317	0.894538
CAMP	Y	0.37597	0.890257
MAP7D1	Y	0.342571	0.885831
C3	Y	0.318802	0.885196
IGLC2	Y	0.388573	0.883301
KIF20B	Y	0.440059	0.880765
TAGLN2	Y	-0.316331	0.88051
ORM1	Y	0.366384	0.878561
LRG1	Y	0.308351	0.875931
CDADC1	Y	0.366606	0.873208
UBXN1	Y	0.3031	0.870922
C8B	Y	0.252822	0.865152
FAM9B	Y	-0.271534	0.86128
PMFBP1	Y	-0.29372	0.854344
APOA4	Y	-0.189998	0.850168
TTBK1	Y	0.393694	0.849799
GOLM1	Y	0.213082	0.84367
OAF	Y	0.410421	0.838286
FAM3D	Y	-0.258873	0.835029
PROCR	Y	-0.229104	0.82832
ZC3H6	Y	-0.257063	0.828237
DCD	Y	-0.213841	0.82759
C8G	Y	0.331064	0.821564
COL6A3	Y	0.278632	0.808012
PIK3CG	Y	-0.324184	0.806985
CBWD1	Y	0.28941	0.801751
PRIM2	Y	0.306298	0.800135
CD5L	Y	0.373463	0.78901
PRG2	Y	0.289905	0.788431
SELENOP	Y	-0.224288	0.782511
APOC1	Y	-0.27383	0.782498
C9	Y	0.186553	0.777916
KRT2	Y	-0.214133	0.770858
MGP	Y	0.41089	0.769246
MASP1	Y	-0.330941	0.745221
FAM47C	Y	0.232863	0.741884
CFHR2	Y	-0.233297	0.7401
VGLL1	Y	0.334453	0.736362
ATP6V1E1	Y	0.27085	0.735039
ITIH1	Y	0.274345	0.724008
PECAM1	Y	-0.214114	0.71563
KRT7	Y	0.32462	0.714931
FABP3	Y	-0.24004	0.713365
CNDP1	Y	0.321956	0.712004
CASP14	Y	-0.177936	0.709374
ABCA12	Y	-0.270151	0.707396
IRAK1BP1	Y	-0.246435	0.704992
SPTB	Y	0.327744	0.701966
MIB1	Y	-0.311451	0.701682
SCGB2A1	Y	0.35037	0.701015
HSP90B1	Y	0.274833	0.697235
FHAD1	Y	0.31937	0.694224
MARCKS	Y	0.247423	0.692961
APOC2	Y	-0.281262	0.689961
CORO1A	Y	0.393416	0.685517
CFHR5	Y	0.301726	0.680209
SMG1	Y	0.272836	0.675965
SERPIND1	Y	0.260562	0.672447
PTGS2	Y	-0.285761	0.666229
ERAP1	Y	0.189667	0.6635
TNXB	Y	0.254731	0.662124
FARP2	Y	-0.206464	0.661176
APOH	Y	-0.260146	0.657943
TYRP1	Y	0.33266	0.657759
DSG2	Y	-0.256157	0.656063
SAXO2	Y	-0.289617	0.652205
IGLL5	Y	0.354162	0.648513
PRKDC	Y	0.107509	0.647283
SART3	Y	0.192466	0.643201
HARS	Y	0.372855	0.64092
COPS6	Y	0.309104	0.638982
CSF1R	Y	0.216425	0.632225
NUMA1	Y	-0.235869	0.631648
CFP	Y	-0.302529	0.631059
KRT74	Y	0.1711	0.621284
PEPD	Y	-0.276648	0.616653
PBRM1	Y	-0.2353	0.613599
KRT4	Y	0.248073	0.61216
PROS1	Y	0.252244	0.610929
IGHV5-51	Y	0.327987	0.609987
TUBA1C	Y	-0.273176	0.609959
AFM	Y	0.182817	0.60929
VCL	Y	0.249975	0.607943
LTF	Y	0.220822	0.607694
CFB	Y	0.27262	0.607215
LRRC41	Y	0.146053	0.606418
CCDC125	Y	0.332396	0.605175
IGHV3-7	Y	0.378806	0.604972
SIGLEC5	Y	0.269731	0.603405
LDHB	Y	-0.261957	0.601361
LAMA3	Y	-0.180298	0.596479
RAP1A	Y	0.280073	0.593131
NPTX2	Y	-0.241464	0.592697
PIBF1	Y	-0.186624	0.591501
RAB3D	Y	-0.210515	0.591219
HGFAC	Y	-0.226895	0.589491
GPX3	Y	0.2733	0.589236
DNHD1	Y	0.363324	0.586401
ADO	Y	0.152381	0.585842
GSN	Y	-0.271064	0.584046
PYGL	Y	0.289924	0.58375
PVR	Y	0.236869	0.582419
DCAF12L1	Y	-0.20175	0.577289
XIRP2	Y	0.279638	0.574941
IGHV3-30	Y	0.303255	0.573916
LILRA3	Y	0.210086	0.572515
DPP4	Y	0.275806	0.571879
B4GALT1	Y	0.267465	0.570835
EFCAB3	Y	0.284407	0.570584
LMAN1	Y	0.232384	0.570378
CALR	Y	0.159464	0.569604
KRT14	Y	0.351977	0.569483
CDH13	Y	-0.154515	0.566706
KRT72	Y	0.149877	0.560447
CD44	Y	-0.249989	0.555865
MYH1	Y	-0.144628	0.553612
CRLF3	Y	0.311828	0.552582
C1QC	Y	0.126391	0.549384
IGF2	Y	0.278914	0.548196
SLFN5	Y	0.182873	0.542976
PLXNA4	Y	0.221378	0.542166
KIF27	Y	0.145918	0.542128
SERPINA1	Y	0.22338	0.538045
CCDC30	Y	-0.220971	0.537388
C4A	Y	0.255026	0.536276
C4B	Y	0.255026	0.536276
SERPINF1	Y	-0.168018	0.533848
MDM4	Y	0.250668	0.532498
CUTC	Y	-0.16309	0.530234
AKAP9	Y	0.204839	0.527211
IGKV3-15	Y	0.308199	0.526204
IDO1	Y	0.146103	0.523273
GP1BA	Y	0.200263	0.5227
SAA1	Y	0.230031	0.519067
AGT	Y	-0.158141	0.518967
PHF6	Y	0.33805	0.518631
EFEMP1	Y	0.248752	0.513889
PGK1	Y	0.275713	0.511383
CCDC7	Y	0.22656	0.507002
MMP2	Y	0.290981	0.505324
CC2D2A	Y	0.272395	0.504701
CTAGE5	Y	-0.269838	0.499996
CLU	Y	-0.209077	0.49935
ITIH2	Y	0.141903	0.497875
ZMYM5	Y	0.244152	0.495623
KRT76	Y	-0.190491	0.494283
CROCC	Y	0.236291	0.493996
KNG1	Y	-0.202333	0.492404
DYNC2H1	Y	-0.200748	0.491849
CRP	Y	0.307344	0.489998
CD163	Y	0.354578	0.489567
KRR1	Y	-0.110771	0.489373
TMEM59L	Y	-0.165224	0.487924
CYCS	Y	0.204757	0.487496
CYCS	Y	0.204757	0.487496
ZNF512B	Y	0.201973	0.485126
MSN	Y	0.34641	0.482208
CHI3L1	Y	0.194772	0.481876
ACTL10	Y	0.135667	0.479551
IL1RAP	Y	0.192318	0.473085
SELENBP1	Y	-0.275621	0.471734
SERPINA7	Y	0.205978	0.470847
F9	Y	-0.205807	0.470737
EXOSC9	Y	0.203713	0.46737
BAIAP2L2	Y	-0.179714	0.466406
SERPINC1	Y	0.245765	0.46563
GAPDH	Y	0.292656	0.46362
ICOSLG	Y	-0.215305	0.461884
MELTF	Y	-0.212598	0.461189
PCOLCE	Y	-0.167588	0.457745
HIST1H4A	Y	0.263751	0.453852
PTGDS	Y	0.223413	0.449784
ENO1	Y	-0.142107	0.448835
ENO1	Y	-0.142107	0.448835
ZNF469	Y	0.242404	0.447699
IGKC	Y	0.229427	0.446396
CFD	Y	0.262708	0.445548
ITIH3	Y	0.332589	0.445193
SAP30BP	Y	0.220371	0.439803
A2M	Y	-0.183918	0.438621
FCGR3B	Y	0.215023	0.43799
C1RL	Y	0.221933	0.437456
PYGM	Y	0.0370483	0.437199
PYGM	Y	0.0370483	0.437199
GPLD1	Y	0.261872	0.43707
B4GALNT3	Y	0.209007	0.43507
VTN	Y	0.193152	0.434793
ZNF263	Y	0.239144	0.431263
NR1H3	Y	-0.211166	0.42994
FLNA	Y	0.239919	0.429912
PLEK	Y	0.235646	0.429714
LACRT	Y	0.244049	0.427795
TMSB4X	Y	0.187084	0.427232
GGH	Y	0.186044	0.425255
LYVE1	Y	0.204523	0.425134
GNL3L	Y	0.152391	0.418872
IGHV3-15	Y	0.251038	0.41816
FANCA	Y	-0.11248	0.417681
GFPT2	Y	0.156993	0.417277
TRPM4	Y	0.163651	0.416928
MCAM	Y	0.143083	0.416889
RBM25	Y	-0.174743	0.412605
DBH	Y	0.203792	0.40989
ASAP2	Y	-0.175244	0.408521
RNASEH2A	Y	-0.184021	0.407344
FKBP1A	Y	-0.128244	0.404578
AHSG	Y	-0.22278	0.403409
OTULIN	Y	-0.139891	0.403397
CTBS	Y	0.271445	0.402414
CENPF	Y	0.24339	0.402158
RRBP1	Y	0.192103	0.401855
ALDOA	Y	0.233832	0.400849
PLG	Y	0.167258	0.398752
ACBD3	Y	0.16947	0.398083
F10	Y	-0.190045	0.397908
RYR2	Y	0.127207	0.397065
APOD	Y	-0.133099	0.394639
CFHR3	Y	0.20806	0.393457
GC	Y	0.183097	0.393373
FCN2	Y	-0.194656	0.387355
FETUB	Y	-0.243817	0.386854
TUBA4A	Y	0.24779	0.385541
APOE	Y	-0.17959	0.382669
SLC32A1	Y	-0.175269	0.381401
IGHG4	Y	0.245089	0.380094
ABCA13	Y	0.189119	0.378383
SHBG	Y	-0.129949	0.378108
AOC3	Y	0.110682	0.377195
ATAT1	Y	-0.204777	0.376896
SPP2	Y	-0.134237	0.376634
DNAH7	Y	-0.160977	0.376377
CFL1	Y	0.205571	0.376268
PFN1	Y	0.188477	0.375672
NIPSNAP3B	Y	0.193283	0.371445
FAM172A	Y	-0.210576	0.369262
MADD	Y	0.213707	0.369019
KRT10	Y	-0.131211	0.368917
HSPA12B	Y	0.267049	0.368746
APOA2	Y	-0.13461	0.368052
PLXNA3	Y	-0.15662	0.366529
EIF4EBP2	Y	-0.186841	0.36519
HSPA5	Y	0.165972	0.364599
DMD	Y	-0.13406	0.364049
HABP2	Y	-0.136769	0.362298
FAM171B	Y	-0.221648	0.360558
UPF2	Y	-0.144898	0.359332
ORM2	Y	0.25988	0.3592
CETN3	Y	-0.205949	0.358247
TMEM135	Y	0.187717	0.357113
DVL2	Y	-0.152906	0.356435
PXYLP1	Y	0.145128	0.355946
CPN2	Y	0.164563	0.353181
CHFR	Y	0.167596	0.351274
AP3B2	Y	0.169256	0.350908
RNASE12	Y	-0.187858	0.349184
ARHGDIA	Y	0.196529	0.347713
FERMT3	Y	0.199579	0.347481
APOA1	Y	-0.105223	0.345204
HBE1	Y	-0.190335	0.344384
SAA2	Y	0.155168	0.342941
C2	Y	-0.162307	0.342291
APOC4	Y	0.237335	0.338572
TANC2	Y	0.18006	0.336289
FAM47B	Y	0.208078	0.334668
HSP90AB1	Y	-0.157199	0.331671
COPS4	Y	-0.186691	0.33059
SPARCL1	Y	0.154053	0.329193
LRP2	Y	-0.0606221	0.329131
APOM	Y	-0.155716	0.328986
PKM	Y	0.210472	0.327939
DCLK3	Y	0.213408	0.327446
CALCOCO2	Y	-0.114251	0.32693
IGLV1-47	Y	0.171788	0.325082
PON1	Y	-0.167296	0.322597
TRIP11	Y	0.176079	0.322263
IGHV6-1	Y	0.245215	0.320601
VPS50	Y	-0.130498	0.31919
ARRB1	Y	0.192035	0.315208
ACTA1	Y	0.182462	0.315011
HSPA1L	Y	-0.215558	0.314914
FGB	Y	0.196067	0.314196
NLRP8	Y	0.114372	0.310891
MIS18BP1	Y	0.112955	0.310092
KIF24	Y	0.259342	0.307571
NAP1L6	Y	0.123982	0.307198
MDN1	Y	0.172183	0.305696
OLFM1	Y	0.16256	0.302503
QSOX1	Y	-0.147609	0.300683
C8A	Y	0.22695	0.299733
GML	Y	0.117595	0.299396
DKK3	Y	-0.0667498	0.299302
ARHGDIB	Y	0.154199	0.297569
SPANXN4	Y	-0.138764	0.296086
BCHE	Y	0.173736	0.294676
SERPINF2	Y	-0.135203	0.293836
MYO15A	Y	0.174569	0.292757
SLC6A2	Y	0.248231	0.287375
KIF21B	Y	0.165634	0.285676
TBC1D4	Y	0.139815	0.284026
PLXDC2	Y	0.15265	0.280344
DYNC1H1	Y	-0.144	0.279455
GNPTG	Y	0.169364	0.277834
AZGP1	Y	0.127671	0.274467
RAB40A	Y	-0.157035	0.273361
KRT24	Y	-0.13076	0.272682
LYZ	Y	0.0989483	0.271142
LCAT	Y	0.109576	0.270096
CPN1	Y	0.142725	0.268593
PRR11	Y	-0.132887	0.268411
TDRD15	Y	0.149275	0.267432
FCHO2	Y	0.123762	0.267393
IGHG1	Y	0.176373	0.266337
IGKV4-1	Y	0.203685	0.266142
2007-09-01	Y	0.162378	0.264549
PKLR	Y	0.192562	0.263255
STARD9	Y	-0.0840789	0.261003
SPATA7	Y	0.195813	0.260759
SERPINA4	Y	-0.120711	0.25973
MBLAC1	Y	-0.0888341	0.259125
MBL2	Y	0.110346	0.258437
GLIPR2	Y	-0.0878509	0.257896
CFAP58	Y	-0.153048	0.256818
PROC	Y	0.135379	0.255486
CKM	Y	-0.191998	0.252767
FCN3	Y	-0.143428	0.250207
RYR3	Y	0.154549	0.249578
APMAP	Y	-0.119733	0.248021
WDR20	Y	-0.109563	0.247465
ANKRD30A	Y	0.134697	0.24733
ABHD12B	Y	0.202874	0.245238
DDX55	Y	0.147242	0.244966
APOF	Y	0.0969884	0.243706
ERP44	Y	0.104154	0.242893
GSR	Y	0.224019	0.239787
DNAH9	Y	-0.0860186	0.239505
ZDHHC14	Y	-0.12686	0.239473
IGHA2	Y	-0.144146	0.238647
MYH9	Y	-0.0796267	0.237689
TUBB1	Y	0.138303	0.235557
SOD3	Y	0.0906728	0.232973
KATNAL1	Y	0.14023	0.232366
USP9Y	Y	-0.123326	0.232275
DNAH2	Y	0.0889021	0.231923
ACTG1	Y	0.114919	0.230134
ASGR2	Y	-0.0695354	0.229934
THBS1	Y	-0.143995	0.228303
CP	Y	-0.131755	0.227791
BLMH	Y	-0.14228	0.227757
SERPINA5	Y	0.134625	0.227575
SERPING1	Y	0.0974155	0.22666
PLS3	Y	0.119323	0.226528
PRG4	Y	0.0927207	0.225332
UTP20	Y	-0.108646	0.22329
PRDX6	Y	-0.129638	0.221716
SIKE1	Y	-0.0912326	0.221371
TRRAP	Y	0.149268	0.220797
FAM71E1	Y	-0.102309	0.219743
NKTR	Y	-0.119422	0.219649
NES	Y	-0.127406	0.218068
TPR	Y	-0.0908824	0.217725
CD109	Y	-0.108416	0.217431
ICAM5	Y	0.102857	0.216814
CDH1	Y	-0.0619633	0.215538
TENM2	Y	0.120793	0.215419
YWHAG	Y	0.0629944	0.214744
HBA1	Y	0.126105	0.214548
CST3	Y	0.17552	0.211581
SPATA22	Y	-0.0666751	0.208214
RIPK1	Y	0.120999	0.206966
AMBP	Y	0.105444	0.205919
ANPEP	Y	-0.101304	0.20563
HSPA14	Y	0.124266	0.205425
PRKCSH	Y	0.101716	0.204464
BTD	Y	-0.0795871	0.203954
PF4V1	Y	0.113212	0.203034
SCN9A	Y	0.123137	0.202765
PON3	Y	0.0966743	0.20262
SUN3	Y	0.0656187	0.202513
ACTBL2	Y	0.0587457	0.20074
PLA2G7	Y	-0.0834317	0.2007
SF3B1	Y	-0.117548	0.1981
FSD1	Y	0.122569	0.197257
CTSD	Y	0.0863308	0.196443
IGHM	Y	0.0859918	0.195437
RAP1B	Y	-0.106971	0.195347
C1QA	Y	0.0612755	0.194065
POTEKP	Y	0.139291	0.193813
IGHV5-10-1	Y	0.106009	0.193169
KRT13	Y	0.115663	0.190174
MYH16	Y	-0.0705164	0.187676
GCSAM	Y	0.0959727	0.187548
TPI1	Y	-0.116446	0.185982
INHBC	Y	0.136038	0.184998
PEBP4	Y	-0.0707597	0.183379
F13A1	Y	0.180575	0.181835
MORC2	Y	-0.10174	0.181768
PROZ	Y	-0.0944968	0.181549
MST1	Y	-0.0971782	0.18036
ABHD2	Y	-0.0795039	0.180001
COL7A1	Y	-0.107721	0.179503
IGHG3	Y	0.110666	0.179146
NCAM1	Y	-0.120323	0.17525
HSPH1	Y	0.123233	0.175077
KRT19	Y	0.103314	0.174802
ALB	Y	0.146895	0.17257
ALB	Y	0.146895	0.17257
IGFBP7	Y	0.106984	0.170773
MB	Y	0.0824855	0.169469
BLVRB	Y	-0.103291	0.166897
C1R	Y	0.0736198	0.1637
TDRKH	Y	0.103645	0.161764
CDH5	Y	-0.0874347	0.161143
CD14	Y	0.0819047	0.16026
CD96	Y	-0.0920749	0.157869
CPB2	Y	0.0798214	0.157858
LBP	Y	0.1174	0.157494
DOT1L	Y	0.0798388	0.156471
SUZ12	Y	-0.0618281	0.156413
GLOD5	Y	-0.115914	0.154267
COLEC10	Y	0.046061	0.15386
ALDOB	Y	-0.0666127	0.153121
LPA	Y	-0.0969684	0.153013
ROBO4	Y	0.0577962	0.152574
LUM	Y	-0.10275	0.150627
TPM4	Y	-0.0740192	0.150506
KCNS2	Y	0.114111	0.150143
EIF1AX	Y	0.115755	0.149791
MAN1A1	Y	-0.0639926	0.149464
SERPINA10	Y	-0.0970482	0.148683
TDRD9	Y	0.120328	0.146884
A1BG	Y	-0.0438135	0.144411
IGFBP3	Y	0.081023	0.14403
CFHR4	Y	0.0844391	0.142151
C4BPB	Y	0.0435935	0.141369
PLTP	Y	0.0652918	0.138631
IGHA1	Y	-0.079751	0.138518
IGHG2	Y	0.10548	0.137836
NF1	Y	0.0719717	0.134935
MDM2	Y	0.0904836	0.134431
IGFALS	Y	-0.0751539	0.133629
ACTA2	Y	0.0732461	0.133315
HERC4	Y	0.052899	0.133314
GFAP	Y	-0.0727581	0.132952
CCDC180	Y	0.0818861	0.1323
IQCA1	Y	0.0850591	0.131001
FAM86C1	Y	0.0896465	0.130661
TERF2IP	Y	0.0717929	0.127402
TPO	Y	-0.0702054	0.126623
TRAF3IP3	Y	-0.0417475	0.126236
MTUS1	Y	-0.0577089	0.124728
PSD3	Y	-0.0932834	0.122732
IGKV2-30	Y	0.0593658	0.1225
HERC2	Y	0.0821074	0.122312
ADIPOQ	Y	-0.0966373	0.121923
ROBO1	Y	-0.0649812	0.121693
IMMT	Y	-0.0550189	0.1203
IGKV3-11	Y	0.0536275	0.120199
CALML3	Y	0.0736456	0.117228
ALPK3	Y	0.0761651	0.117146
CLIC1	Y	-0.0770002	0.11538
COMP	Y	-0.0589646	0.115367
PCSK9	Y	-0.0789167	0.114605
SERPINA6	Y	0.0625324	0.114105
CCDC88A	Y	0.0605215	0.113475
S100A8	Y	-0.0712538	0.112287
THBS2	Y	0.068631	0.110481
ANAPC5	Y	0.065635	0.109709
PLXNA1	Y	-0.0456454	0.109293
PTPRJ	Y	0.0940359	0.109151
HBB	Y	0.0671472	0.108381
FN1	Y	0.068026	0.108202
VASP	Y	-0.0627197	0.107737
FGG	Y	0.08141	0.106425
TENM3	Y	-0.0464607	0.106303
FAM220A	Y	0.0417562	0.105939
SELL	Y	0.0593768	0.105603
SLC3A2	Y	0.0612206	0.104673
MRPS35	Y	0.0962126	0.104336
ANKRD12	Y	-0.064362	0.104318
CTSZ	Y	0.0724818	0.101781
KRT8	Y	0.0974213	0.101471
CCDC113	Y	0.0585907	0.0982497
FGL1	Y	-0.0524822	0.0975152
TPM3	Y	-0.0601157	0.0972998
MYO18B	Y	-0.0388701	0.0971084
DMXL2	Y	0.0466904	0.0959004
CASKIN2	Y	-0.0339742	0.0957707
ZSCAN12	Y	0.0695995	0.0952682
AFDN	Y	0.0429186	0.0928155
PGLYRP2	Y	-0.0554176	0.0918711
C1QB	Y	-0.046208	0.0896673
PLXNA2	Y	-0.0320208	0.0892601
TF	Y	0.0645413	0.0887026
CACNA2D1	Y	-0.0557711	0.0885105
KRT5	Y	-0.0528373	0.0875606
CA3	Y	0.0603683	0.0872993
METTL18	Y	0.0608802	0.0866939
DNASE1L3	Y	0.0661384	0.086045
MENT	Y	-0.0599111	0.0841906
ARID4A	Y	0.0600275	0.0836142
CELSR2	Y	0.0675257	0.0818565
LCP1	Y	-0.045877	0.0801253
HLA-B	Y	-0.0366104	0.0801078
HSPA6	Y	-0.0472452	0.0796463
KRT9	Y	-0.0435615	0.0791909
HRG	Y	0.050101	0.0790993
P4HB	Y	-0.0404785	0.0780475
GNL2	Y	-0.0645859	0.0774154
KRT28	Y	-0.0530894	0.0750003
PARK7	Y	0.0456926	0.0748008
EXD3	Y	-0.0559367	0.0736701
ULK4	Y	-0.0486549	0.0721508
PPP2R2B	Y	-0.0250439	0.0721483
LSAMP	Y	0.0423809	0.0720406
HBD	Y	-0.0491238	0.0701788
ASTN1	Y	-0.0373774	0.0700508
YWHAZ	Y	0.0359626	0.0699951
CFI	Y	0.0471551	0.0685942
SERPINA11	Y	-0.0266423	0.0680686
NME1	Y	0.0475238	0.0667986
TNRC6A	Y	0.0427241	0.0661374
F2	Y	0.0354431	0.0660057
NAPA	Y	0.0346398	0.0655882
POTEJ	Y	0.0304193	0.0651107
HSPA8	Y	-0.0485453	0.064989
PPBP	Y	0.0400851	0.0633831
HEATR5B	Y	-0.0314559	0.0632214
MASP2	Y	0.0354136	0.0627179
PEX13	Y	-0.0390384	0.0621194
RBP4	Y	0.0279421	0.0618842
PIK3CA	Y	-0.0229279	0.0613106
PRPF40B	Y	-0.0441779	0.0608929
SPEG	Y	0.0369216	0.0594575
GOLGA8M	Y	-0.0377503	0.0594125
SBSN	Y	0.021364	0.0590429
CENPJ	Y	0.0178974	0.0564186
KIF7	Y	-0.0342859	0.0562753
CAP1	Y	0.0401212	0.05609
VWF	Y	0.0383546	0.0557361
SEMA6D	Y	-0.0291033	0.0536686
C7	Y	0.0193413	0.0529377
CIDEC	Y	-0.0266147	0.0528927
APOA5	Y	0.0302557	0.0522003
ARHGEF11	Y	0.0307585	0.0514654
HPX	Y	0.023486	0.0511556
DNAH5	Y	0.0532552	0.0506683
GCC2	Y	0.028358	0.0499441
C4BPA	Y	0.0331584	0.0491763
PKHD1L1	Y	-0.0406093	0.0491598
CYS1	Y	0.0292437	0.0449652
TPM2	Y	-0.0237364	0.0429283
KLKB1	Y	-0.0215774	0.0425001
C1S	Y	0.0218415	0.0424549
KRT77	Y	0.034933	0.0415066
ICAM1	Y	-0.0159301	0.0410606
LRRIQ1	Y	-0.0236049	0.0410009
ACTN1	Y	0.0318964	0.0401726
USP9X	Y	0.0132243	0.0355047
TEX9	Y	0.0189651	0.0352809
CHIT1	Y	-0.0164003	0.033882
KRT16	Y	-0.022195	0.0335962
PARP1	Y	0.0223279	0.0328362
THBS4	Y	0.0210715	0.0316253
FBLN5	Y	0.0135587	0.0307603
ACTR1B	Y	0.0176587	0.0297212
TLN1	Y	-0.014965	0.029458
B4GAT1	Y	0.0199784	0.0288759
TTR	Y	-0.0145068	0.0287489
COLEC11	Y	-0.0162058	0.0283757
PI4KA	Y	-0.0177233	0.0266395
ETFBKMT	Y	0.0210832	0.0254217
IFIT1	Y	0.0173376	0.0247202
CA1	Y	-0.015766	0.0237991
PCYOX1	Y	0.0206951	0.0232732
GSTP1	Y	-0.0169506	0.0228082
SFN	Y	-0.0152262	0.0220696
TRAF7	Y	-0.0101133	0.0218159
TG	Y	0.0171951	0.0204532
MYH14	Y	0.0102628	0.0158245
S100A9	Y	0.0105988	0.0153611
PPIA	Y	-0.00973296	0.0152633
H6PD	Y	0.0117608	0.0151991
ZNF142	Y	0.0087994	0.0147452
MYO9A	Y	0.00921949	0.0135711
ECM1	Y	0.0115402	0.0123707
ASAP1	Y	-0.00814612	0.0119466
IGFBP2	Y	0.00782212	0.0102075
PKD1L3	Y	0.00657333	0.00987526
RAD50	Y	-0.00516895	0.00833466
FGA	Y	-0.00480155	0.00794124
POTEE	Y	-0.00390336	0.0062184
LGALS3BP	Y	0.00323413	0.00436556
OLIG2	Y	0.00245581	0.00360769
PGBD2	Y	0.00145014	0.00334348
MYH4	Y	-0.00188136	0.00278576
PHF24	Y	-0.00101451	0.00270574
CHGA	Y	-0.00100413	0.0021673
BBS4	Y	-0.00100862	0.00134757
HERC3	N	-0.599238	3.08157
PRICKLE4	N	0.432594	2.56783
SERPINA2	N	-0.551724	2.56189
SURF2	N	0.312951	2.55385
SLC6A4	N	-0.452422	1.86795
CTAGE3P	N	0.565794	1.83617
ANXA3	N	-0.541974	1.62785
HLA-C	N	-0.389092	1.51466
ALKAL1	N	-0.382138	1.4088
ARFIP1	N	-0.144118	1.34214
PABPC1L2A	N	0.401091	1.32067
SEPT6	N	0.4236	1.3053
KRT25	N	-0.347744	1.28135
FAM118B	N	0.362672	1.26302
IARS2	N	-0.486656	1.24946
PPP1R1C	N	-0.418674	1.24091
GINS4	N	0.234892	1.23054
NKX2-2	N	-0.265963	1.20725
MAGI2	N	0.409254	1.14383
LINC00269	N	-0.351835	1.13132
LSM12	N	-0.287102	1.12968
KIR2DS3	N	0.230956	1.08314
GTF2E1	N	0.408394	1.07729
NYX	N	0.300218	1.04198
STYX	N	-0.360143	1.03335
TCP11L1	N	-0.364922	1.01447
WDYHV1	N	0.4102	1.00813
CCDC114	N	-0.330412	0.949293
KRT3	N	-0.378803	0.932765
TFAM	N	0.267485	0.926674
DEK	N	0.207675	0.921062
MSANTD4	N	-0.351828	0.877443
SMNDC1	N	0.291143	0.845602
CLTC	N	-0.189179	0.842011
BCDIN3D	N	0.31581	0.808268
P2RX2	N	0.418179	0.793751
PROB1	N	0.292847	0.793385
AGPAT1	N	-0.204774	0.786282
CAPZB	N	-0.225041	0.77626
PDE9A	N	0.345667	0.765971
CTSF	N	-0.311989	0.750306
CLEC11A	N	0.272915	0.742823
RAD18	N	-0.222697	0.739966
AGBL2	N	-0.238869	0.734666
MYL3	N	0.164846	0.728304
LILRA6	N	-0.219378	0.721908
PPFIA3	N	-0.249527	0.698654
NCF4	N	-0.366711	0.691001
LY6K	N	0.317618	0.67823
SFTPA1	N	-0.238158	0.674648
TCRB	N	0.202685	0.665218
ARL6IP4	N	0.229322	0.660103
ERICH2	N	-0.31961	0.656539
RNF152	N	0.295816	0.653203
TAF1C	N	0.294672	0.649511
KCNJ12	N	0.0478156	0.64699
DPYSL2	N	-0.206135	0.616659
ASB18	N	0.162401	0.614984
PDYN	N	-0.233688	0.595716
ZRANB1	N	0.210425	0.586463
IFNA10	N	0.23758	0.581278
SDHB	N	-0.20648	0.571222
GALK1	N	-0.189954	0.568084
SUPT4H1	N	-0.215258	0.563948
DNAJC18	N	0.186025	0.563902
IGLV1-51	N	0.357407	0.552283
HIST1H2AB	N	-0.23338	0.543836
TIMP1	N	-0.113973	0.534569
ARHGEF17	N	0.254129	0.530082
LYRM7	N	0.216515	0.511439
EFCAB6	N	0.215531	0.508781
ADI1	N	0.254531	0.505659
RNASE1	N	-0.154036	0.499824
TUBA1B	N	-0.160266	0.497192
OPTN	N	-0.196097	0.481488
JCHAIN	N	0.241426	0.472258
LINC01599	N	0.22307	0.470133
DNA2	N	-0.205583	0.469836
HLA-H	N	-0.217654	0.467574
THEM4	N	-0.22466	0.466219
KCTD9	N	-0.197771	0.464939
CFAP57	N	0.209473	0.462015
NIPAL4	N	-0.235334	0.459015
USP8	N	0.240261	0.456742
PBK	N	-0.172265	0.454061
AARD	N	0.181899	0.452636
DNAJA1	N	-0.166453	0.450062
ARL8A	N	-0.195367	0.446339
TUBA3C	N	-0.144563	0.446137
PEX12	N	0.176269	0.426114
AP1S1	N	0.208634	0.423258
RCN3	N	-0.171249	0.416458
GOSR1	N	-0.240772	0.40939
MEIS1	N	0.104383	0.406316
IGFBP4	N	-0.106776	0.405717
GOLGA8CP	N	0.193217	0.398078
IGKV2D-40	N	0.0770021	0.389461
F13B	N	-0.218678	0.382613
ZYX	N	0.193234	0.375357
NBPF1	N	-0.184118	0.371024
STRA8	N	-0.21612	0.369242
DDX31	N	-0.174832	0.361707
HSP90AA1	N	0.216224	0.359772
LYAR	N	-0.124436	0.348729
HERPUD1	N	0.198024	0.341755
FAM114A1	N	0.162002	0.33221
CASP3	N	0.21256	0.332014
GK3P	N	-0.137095	0.327174
FCER2	N	0.131399	0.325981
SUDS3	N	-0.154149	0.323351
DNAJB8	N	0.122484	0.318744
KRT79	N	0.186281	0.30705
PREP	N	-0.151386	0.296951
SPDYE5	N	-0.0812208	0.293729
TCF7	N	-0.0663713	0.286833
HSPB1	N	0.143326	0.264721
SREK1	N	0.196839	0.262532
FOLR3	N	0.126334	0.262516
ZNF670	N	0.158258	0.256162
F7	N	0.118164	0.250975
RGL1	N	-0.086864	0.24298
MED14	N	-0.128738	0.23703
VPS37A	N	-0.169515	0.236665
KCNIP2	N	-0.100304	0.235263
MTPN	N	0.137152	0.229316
ANGPTL1	N	0.118897	0.22605
MAMSTR	N	0.104248	0.219909
CFAP126	N	-0.12768	0.219372
CMTM4	N	0.10675	0.218397
CA2	N	0.121685	0.215459
CYP2J2	N	-0.0669339	0.213336
KCTD12	N	-0.120281	0.208586
KRT18	N	0.141736	0.200488
DDAH1	N	0.104605	0.200222
PCK1	N	0.122641	0.197741
NCBP2L	N	0.106749	0.196631
IGLV3-10	N	0.124742	0.194709
TCP1	N	0.0799924	0.19408
ARPC2	N	0.0779247	0.192852
SDC1	N	-0.0885377	0.191557
IGHV3-43	N	0.112169	0.191536
MAGI1	N	0.0598102	0.178684
AVPR2	N	0.109943	0.169004
SLC11A2	N	-0.106757	0.1681
SNX19	N	0.0624302	0.162347
ANKMY1	N	-0.0795923	0.162016
NBPF6	N	-0.0519738	0.160609
POLR2A	N	0.0883397	0.156697
SETD1A	N	-0.0540774	0.153437
MYBL2	N	0.0193314	0.148264
PAF1	N	0.0910104	0.145933
HEG1	N	-0.0655628	0.145269
TCEAL4	N	0.0476649	0.144267
KLHL21	N	0.0816731	0.143967
CORO2A	N	0.0763427	0.142623
C1orf162	N	-0.082826	0.140943
HS3ST5	N	-0.095999	0.136352
RFFL	N	0.111288	0.133975
PDHB	N	0.0809672	0.1322
RGS19	N	-0.0677034	0.131923
MAPK13	N	0.0829466	0.126885
MYCL	N	0.0505516	0.123033
ACTG2	N	-0.0750758	0.121624
ACTC1	N	-0.0750758	0.121624
TRIM58	N	0.0812717	0.117969
DEFA1	N	0.0477026	0.116975
CPLX4	N	0.0733267	0.115376
STK3	N	-0.0608848	0.114553
CAPN8	N	0.081389	0.109075
SLC4A1	N	-0.0358161	0.1079
CD247	N	0.043333	0.100028
MYO1G	N	-0.0372291	0.0971698
CEP44	N	0.0541836	0.0923707
ELOC	N	-0.0550727	0.0918066
CMBL	N	0.0301092	0.0888107
PCOLCE2	N	0.016397	0.0732959
RAD51	N	0.0388416	0.0729715
IQSEC1	N	0.0412948	0.0699285
RAP2B	N	0.0564462	0.0654183
HBG1	N	-0.0422324	0.0612563
BST1	N	-0.0238255	0.0402224
RCOR1	N	-0.0146925	0.0318471
KRT17	N	0.0240123	0.029382
FBXO47	N	-0.016643	0.0286169
GAN	N	-0.0155305	0.0269029
RBMX	N	0.0129502	0.0226503
MFN2	N	-0.0153052	0.0184386
BOLA3	N	-0.00955754	0.0175058
HERC1	N	0.00747426	0.0171476
FAM71D	N	-0.0109224	0.0164987
YWHAH	N	-0.00526639	0.0115002
VPS26A	N	-0.0071619	0.0103858
C11orf53	N	0.00547864	0.00805729
IGKV2-24	N	0.00601098	0.00720841
DOHH	N	0.003959	0.0060988
MICU1	N	-0.00341415	0.00540937
TEX33	N	0.00186305	0.00438976
LMX1A	N	0.00174401	0.00308979
FABP4	N	-0.000301926	0.000490345

## Sheet: Figure_03
Mann-Whitney's U-test of control samples vs de novo PD, iRBD and OND
	Signed log10 Benjamini-Hochberg FDR-adjusted p-value
Gene	De novo PD vs control	iRBD vs control	OND vs control
GRN	-10.9295	-3.35578	-2.16734
SERPINA3	8.95069	1.7273	NS
HPX	8.76988	NS	NS
C3	8.50289	1.41663	NS
DKK3	-8.01293	NS	NS
SERPINF2	8.01293	1.41663	NS
PPP3CB	-7.4134	NS	NS
SERPING1	6.43304	1.41663	NS
HSPA5	5.55419	NS	NS
SELE	-5.55419	NS	NS
A2M	4.75602	NS	1.91996
ADIPOQ	4.22813	NS	NS
HSPA1L	4.22446	NS	NS
TUBA4A	4.02013	NS	NS
PGK1	3.35334	NS	NS
SPP2	3.34732	NS	NS
PTGDS	3.23073	NS	1.89513
MASP2	-2.34416	-4.29083	NS
CST3	2.22011	NS	4.57101
VCAM1	2.15326	NS	2.39423
FABP5	2.12044	NS	NS
PLD3	2.10055	NS	1.94444
FGA	1.40334	NS	NS

## Sheet: Figure_04
z-scored targeted proteomic data
Class	GRN	SERPINA3	HPX	C3	DKK3	SERPINF2	PPP3CB	SERPING1	HSPA5	SELE	A2M	ADIPOQ	HSPA1L	TUBA4A	PGK1	SPP2	PTGDS	MASP2	CST3	VCAM1	FABP5	PLD3	FGA
Control	-0.205017	-1.21026	-2.42828	-1.18604	0.266156	-1.21186		-1.71284	0.681205	0.70417	-0.766222	0.245333	0.340071	0.291965	0.0404132	0.034833	-1.79888	0.832604	-1.31892	-0.430815	0.347412	-0.399044	0.298588
Control	-0.557906	-1.11187	1.38882	-1.07572	0.16517	-1.01354	0.0864635	-1.29206	-0.916164	0.156718	-1.13269	-0.313756	-1.28426	-1.1115	-1.21236	-0.639397	-0.483318	0.466958	0.560541	-0.0871054	-1.35958	-0.0120692	-1.00059
Control	-0.262652	-1.71859	-2.3609	-1.44829	0.581167	-1.36432	1.29857	-1.97235	-1.21889	0.892417	-1.69908	-1.27852	-1.03729	-0.818208	-0.722075	-0.998073	-1.70769	0.770106	-1.17643	-0.503306	-0.252197	-0.327404	-0.984709
Control	-0.025506	-1.1573	-1.68892	-1.10385	1.39044	-1.03856	2.11027	-1.48213	-0.392544	2.91185	-1.4686	-1.28611	-0.191519	-0.619549	-0.190609	-0.487779	-0.136468	2.67818	0.774711	-0.198328	-0.573397	0.19572	0.452478
Control	-0.347913	-1.86771	-1.99321	-1.78201	3.18501	-1.73504	4.35922	-2.20926	-1.43062	3.20905	-1.68503	-0.930145	-1.17218	-1.15012	-0.197886	-0.291713	-0.512345	-0.600616	-0.656682	-0.679243	-0.700794	-1.26471	-0.321817
Control	0.137998	-0.475461	-0.959451	-0.52168	1.30957	-0.303444	0.773029	-0.458867	-0.775082	0.849674	1.22046	-1.21926	-0.70537	-0.738478	-0.543689	-0.266213	-0.0952859	0.347473	-0.363599	-0.437039	0.0872557	-0.563353	1.23944
Control	0.0978155	-0.246676	-0.318589	0.148026	2.21934	0.513632	1.38293	0.340984	0.817077	0.601361	-0.168358	0.447433	1.38811	0.26668	0.570305	-0.692201	-0.34503	0.939417	-0.318135	-0.284921	0.24693	1.4866	0.656027
Control	0.173529	-0.389464	-0.330055	-0.149916	0.596061	0.107571	0.38037	-0.014913	-0.534897	0.958007	-0.364187	-1.02861	-0.201385	-0.00931914	-0.0506891	-0.217022	-0.47863	1.06145	-0.367603	-0.933307	0.373576	-0.310025	0.441859
Control	0.039061	-0.313102	-1.50229	-0.249567	1.87026	-0.551187	3.03863	-0.715885	-0.502005	0.984781	0.321118	-0.480179	-0.407781	-0.475338	-0.491949	-0.47764	0.383161	0.0735884	-0.165994	0.841161	-0.596772	-0.3743	1.91018
Control	-0.316128	-1.02643	-1.72058	-1.31094	0.69	-1.0346	0.687055	-1.28735	-1.02187	0.741389	-1.58767	-0.783171	-0.652519	-0.489277	-0.614835	0.416412	-1.01687	-0.224423	-0.749079	1.88036	-0.233136	0.207023	0.439376
Control	-0.118368	-0.55284	0.106779	-0.305805	0.0755144	-0.328453	-0.0114927	-0.585027	-1.02195	0.0906396	-0.919176	-0.522295	-1.20562	-0.934374	-1.04167	1.21662	-0.958046	1.26315	-0.483699	-0.632295	-0.882755	-0.581311	-1.10087
Control	0.902226	0.535359	-0.663044	0.953152	0.681375	1.24314	-0.63116	0.578954	-0.158798	0.596374	-0.0804987	-0.0693914	-0.427373	-0.532555	-0.687824	0.197105	-0.416028	1.06886	0.0632322	1.14146	-0.645759	-0.877946	-1.0098
Control	-0.680225	-1.09528	-0.678408	-1.54428	-0.596566	-1.60049	0.347293	-1.8841	-1.16128	-0.605651	-1.55116	-0.742213	-1.07035	-1.00048	-0.935268	-1.05388	-1.31108	0.44136	-0.704493	-0.710585	-1.06314	-0.528271	-1.18694
Control	0.139428	-0.0970081	-1.03473	-0.725678	0.689961	0.128335	-0.0913999	-0.386993	-1.30606	0.122563	0.298265	2.69158	-1.23315	-1.11366	-1.19408	0.449723	-1.09082	-0.912103	-1.3097	-0.107063	-0.260779	-1.16317	0.443523
Control	0.594316	-0.546554	-0.518945	-0.849596	0.296626	0.180489	-0.338885	-0.57626	-1.14516	0.293276	-0.401605	-0.985054	-0.699228	-0.289505	-0.274748	-0.267527	-0.897645	-0.735896	-0.62918	-0.873553	6.76749	-0.754684	-1.75219
Control	2.04677	0.846442	0.323098	0.542828	-0.329732	0.228147	-0.726407	0.688056	-0.815951	-0.157689	0.407659	-0.291755	-0.694379	-0.833308	-0.672611	0.346889	0.6358	0.181743	-0.772097	-0.827872	-0.354601	-1.3912	-0.544728
Control	0.0708065	-0.75282	-0.237245	-0.564447	0.563995	-0.711165	0.444567	0.0133032	-1.01043	-0.203415	-0.0966217	0.319241	-0.386858	-0.484246	-0.65317	-0.625255	-0.156134	0.0334149	0.195219	-0.958993	-0.835035	0.301028	-1.13279
Control	0.601624	-0.528407	0.100631	-0.754406	-0.139092	-0.412112	-0.186571	-0.623643	-0.890642	-0.630595	-0.253774	0.0718625	-0.272277	-0.297217	-0.645819	0.0425403	0.0553872	-0.38947	-0.712284	0.119237	-0.558213	-0.361522	-0.95138
Control	2.34884	-0.0566241	-0.635513	0.0478744	-0.348002	-0.615993	-0.512806	0.435287	-1.67512	0.633757	-0.226009	0.890069	-1.27056	-1.10292	-0.963042	-0.681043	-0.391258	0.961098	-0.193805	-1.14508	0.323719	-1.05206	-1.13491
Control	2.59159	-0.395466	-1.17966	-0.486362	2.95905	-0.800756	2.03198	-0.245691	0.946896	3.42569	-0.967163	-1.12259	1.48461	1.41281	1.37099	-0.273787	-0.79917	2.48928	-0.762935	0.0301752	0.220685	0.477031	2.27647
Control	0.904568	-1.6151	-0.691486	-1.56158	1.04116	-1.80212	2.51684	-2.08045	-0.199352	1.16014	-1.61156	-1.07766	-0.600701	-0.314339	-0.435615	-1.33391	-0.485867	0.775925	-1.29629	-1.04921	-1.05176	0.0730971	-1.3514
Control	1.87563	-0.934937	0.129023	-1.14289	-0.808176	-1.01655	-0.462408	-0.797131	-0.951218	-0.46231	-0.28608	0.822431	-0.596726	-0.495444	-0.456738	0.865031	-0.354655	-1.12948	-0.83573	-0.717437	-0.57108	-1.00799	-1.09815
Control	2.47821	-1.03211	-1.51346	-1.07488	1.02446	-0.693161	-0.22286	-0.945231	0.921071	1.30558	-0.283834	-0.117608	1.16461	1.59007	1.69862	-0.375498	-1.06464	0.548452	-1.68537	-0.54195	-0.17621	-1.04368	0.07359
Control	2.2283	-0.705687	-1.17247	-1.03551	1.73271	-1.1702	1.44751	-0.14323	0.271978	1.7113	0.676867	-0.569539	-0.0466046	-0.0516245	-0.355929	0.637573	-0.196257	0.476834	-0.608815	-0.935575	0.641974	-0.730475	0.668336
Control	1.36171	-1.69185	-1.02978	-1.5531	0.659822	-1.73722	-0.00221965	-2.14898	-1.47674	-0.526807	-1.39524	-0.808105	-0.694295	-0.664063	-0.549939	-1.21079	-0.879159	1.72342	-0.14696	0.615315	-0.710927	-0.0335279	1.92553
Control	2.47401	-0.873157	-1.49356	-1.08595	1.12741	-0.958262	0.303681	-0.150438	-0.285287	1.19055	-0.831234	-0.246565	-0.440733	-0.36146	-0.289533	0.228222	-0.191175	-0.830654	-1.18137	-0.455337	-0.144261	-0.201627	2.90251
Control	3.99612	-1.51192	-0.901156	-0.644931	0.131975	-1.0401	0.183566	-0.96818	-0.698496	-0.392086	0.0410068	-1.31522	-0.278453	-0.593713	-0.546863	-1.72255	-0.982742	0.191815	-1.65374	-0.584987	-0.444294	-0.6804	-1.04492
Control	0.941398	-1.5238	-1.46247	-1.41978	-1.3886	-1.50108	-0.390444	-1.78988	-1.05095	-1.19584	-1.34094	-1.04902	-1.31694	-1.09028	-1.01686	-1.14722	-0.832062	-0.554822	-0.706856	-0.492089	-1.07241	-0.923795	-1.61134
Control	2.64103	-0.948814	-0.0571711	0.0409826	1.08978	-0.297986	-0.84062	0.358436	-0.144154	-0.0206433	-0.58607	-0.587603	-0.64284	-1.03432	-0.661407	-0.645845	0.166353	0.627513	-0.786002	-1.11479	-0.467135	0.0365372	-0.215359
Control	1.61696	-0.891012	-0.552275	-0.913969	-0.0114542	-1.00161	-0.486403	0.0323544	-1.35653	-0.616173	-0.696446	-0.11944	-1.58069	-1.18749	-1.31993	-1.62328	-0.322446	1.03	-0.220071	-1.39517	-0.528258	-1.10572	-1.50532
Control	0.998447	-0.430668	-0.409476	-0.925287	-0.429048	-1.19399	-0.58761	-0.587371	-1.26874	-0.223622	-1.35967	0.170458	-1.53385	-1.07839	-1.01592	-0.951756	-0.80759	-0.0652451	-0.57078	-0.831345	-1.51278	0.572869	-0.0796688
Control	2.1683	-0.0622243	-0.603614	0.128963	-0.622595	-0.54419	-0.340876	0.0714433	-0.767836	-0.706058	-1.08074	0.174197	-0.452576	-0.635556	-0.181024	-0.403187	-0.885717	2.38552	-0.490563	-0.755274	-1.04466	-0.741531	-0.205322
Control	1.78865	-0.644735	-0.403694	-0.564028	0.65478	-1.01019	1.7663	-0.646144	-0.163295	0.370859	0.0423648	-1.24903	-0.739431	-0.514581	-0.38153	-1.31941	-0.670476	-0.0319649	-0.158039	-0.749763	0.126096	0.0241661	-0.778014
Control	0.780282	-1.4422	-0.966306	-1.38164	1.83743	-1.53639	2.79606	-1.58155	-1.23678	0.768587	-1.21389	-1.27385	-0.962463	-0.779475	-0.89431	-0.102697	-0.662916	0.236576	0.48743	-0.271683	-0.919706	-0.0178539	-1.36023
Control	3.07868	0.129942	-0.457065	-0.137739	1.49931	-0.0645867	-0.317638	0.243619	0.676601	0.698026	-0.695328	-1.12862	0.959274	1.24187	0.0962924	-0.252047	-0.033019	-1.25908	-0.349039	-0.00656406	0.488618	-0.317454	0.612628
Control	2.88042	-0.0529433	-0.165425	-0.213373	0.114063	-0.124411	-0.51317	0.264881	-0.523	-1.07664	-0.613119	-0.895759	-0.651899	-0.323486	-0.516444	-1.33159	-0.122999	-0.701475	-0.715847	-0.77333	1.93749	-0.964983	-0.217929
DeNovoPD	-0.774137	0.626223	0.473718	0.603346	-0.682511	0.418207	-0.686462	-0.0180394	-0.0142727	-1.02587	-0.24984	-0.559007	-0.239239	-0.600594	-0.666701	-0.254503	-0.691002	-0.0373923	-0.210241	-0.0842867	-0.557026	-0.778155	-0.481466
DeNovoPD	-0.815878	-0.686299	0.697889	-0.440667	-1.26931	-0.916356	-0.365624	-0.732983	-0.126276	-1.18817	-0.15949	-0.650996	-1.09315	-1.16511	-0.985929	-0.605101	0.207988	0.520532	0.678819	0.665855	-0.806788	-0.000977189	-1.16889
DeNovoPD	-0.80638	0.282013	0.0117959	-0.111349	-0.467745	-0.176271	-0.527189	-0.335565	0.0266878	-0.941682	-0.302632	0.356354	0.274535	-0.117234	0.0903126	-0.983578	-1.07158	0.58594	-0.980172	0.132294	-0.432701	-0.208729	-1.19416
DeNovoPD	-0.688902	0.669762	0.758696	0.481241	-0.639062	-0.109329	-0.289046	0.616546	0.0189309	-0.703412	0.678264	1.55379	-0.697516	-0.646944	-0.952741	1.11686	-1.16446	0.0258894	0.375989	0.640002	0.132515	-0.115086	-0.902587
DeNovoPD	-0.627296	0.419702	1.29663	0.162123	0.0980597	0.501506	-0.317362	0.143736	0.938288	-0.351456	0.223829	0.149408	1.19068	0.25018	1.44447	0.763869	-0.312408	-0.805167	0.0350926	-0.908662	0.382101	0.982206	-0.436609
DeNovoPD	-0.775463	0.78421	0.443063	0.867769	-1.215	1.34614	-0.822759	-0.307223	-0.986954	-0.733108	-0.496277	-0.0787905	-0.808983	-0.496185	-0.556956	0.0370015	-0.926824	0.60944	-0.770368	-0.705699	-0.336058	-0.94583	-0.656651
DeNovoPD	-0.749001	0.0388147	-1.00862	-0.62179	0.37789	-0.548113	0.31182	0.622975	-0.444651	0.0151582	0.468011	-0.295019	-0.77012	-0.639045	-0.626832	0.939178	-0.655061	-1.097	-0.546894	-0.5893	-0.729948	-1.1871	1.04236
DeNovoPD	-0.643298	-0.428023	1.69084	0.0128079	-0.820944	-0.369811	0.126047	-0.223245	2.16527	-0.616454	1.39421	0.589933	1.03494	0.151667	0.226943	-0.518841	2.74272	-0.257309	2.5241	0.976779	0.942085	0.209733	-1.20847
DeNovoPD	0.619324	-0.228582	-1.08871	0.121778	-0.630853	0.73402	-0.576675	1.30892	-0.296922	-0.519503	-0.0565964	-0.174321	0.590557	0.915309	0.549259	1.80081	-0.275191	-1.41726	-0.717599	-0.263655	0.898486	-0.483223	0.499733
DeNovoPD	-0.00940033	-0.302996	-0.734554	-0.000975736	-0.413531	-0.185476	0.278692	-0.312214	-0.301453	-0.436931	1.1468	-0.943548	-0.0750003	0.268563	0.599439	-1.26787	-0.811502	0.0977596	-1.23711	-0.667291	-0.168316	-0.93862	-0.190646
DeNovoPD	0.72986	2.35716	1.22534	2.26951	-0.992555	1.40134	-0.673108	1.40003	3.20222	-0.536134	1.42251	1.08124	1.90936	0.847601	2.0448	0.0247481	1.82808	1.34356	1.47475	1.10708	0.643878		0.0660883
DeNovoPD	0.61447	-0.187183	1.42397	-0.0955758	-0.455584	0.257412	0.0929131	0.301078	1.40194	0.767169	-0.234791	1.13281	1.57668	0.412871	1.16888	0.468874	0.232175	0.0090758	0.0462695	-1.34227	0.824714	1.05758	-0.550684
DeNovoPD	-0.342728	0.374454	0.336595	-0.427147	-0.591356	-0.329701	0.0219794	-0.427174	0.885786	-0.197793	-0.429371	-0.578428	0.0587635	-0.187923	0.234702	-1.31482	1.81712	1.61616	0.856105	1.90057	0.277427	4.21549	-1.10252
DeNovoPD	1.34243	0.81229	0.843955	0.829288	-0.225054	1.10594	-0.486573	2.46475	1.63178	-0.0815074	1.38449	0.120855	1.58457	0.980625	0.912622	0.302526	0.758377	-0.962488	-0.476828	-0.944955	1.30696	0.205094	-0.421228
DeNovoPD	0.171278	-0.0834679	1.70965	-0.102258	0.119378	-0.233742	0.634189	0.430456	-0.243967	-0.243551	0.95531	-0.452725	-0.152768	-0.374692	0.123428	0.102867	0.805508	0.0155942	0.0541591	-0.318922	0.162628	1.46667	-0.595639
DeNovoPD	0.349549	1.48388	1.04951	2.18059	-1.1753	1.03664	-0.598372	1.33614	0.437333	-0.799957	2.14553	-0.766042	0.410194	0.306976	-0.0927819	-0.379534	2.02697	-0.0972916	1.18034	0.42232	1.58753	-0.284141	-1.02533
DeNovoPD	-0.398525	-0.535974	-0.445884	-0.610218	-0.893303	-0.654256	-0.208482	0.108559	-0.0672785	-0.974801	0.0404248	-0.461407	-0.196839	0.294338	0.420232	-0.507069	-0.622578	-1.87757	-0.847692	-1.4336	-0.202153	0.276095	0.0175915
DeNovoPD	-0.00310896	1.19993	0.954252	0.467123	-0.5205	0.0975707	-0.303184	1.09272	0.372692	-0.821252	0.514357	0.549462	0.115412	0.330172	0.236357	1.30487	-0.137015	-0.415431	0.0140865	-0.344196	1.25058	1.05928	0.321093
DeNovoPD	-0.233764	0.228062	0.144309	0.167004	-0.233183	0.104601	-0.253203	0.2774	0.148781	-0.181432	0.301582	0.608668	0.180521	0.527022	-0.122353	1.66458	-0.561513	-1.41171	-0.190616	0.688599	-0.105872	-0.758024	-0.191848
DeNovoPD	2.81166	1.43283	-0.155337	2.04373	-0.848359	2.15278	-0.767416	1.81286	1.03222	-0.0907307	0.837632	-0.291788	1.01219	0.470706	0.61054	-0.69548	2.49688	0.164566	2.04428	0.788384	0.591571	-0.110485	0.336386
DeNovoPD	-0.0759551	2.31546	0.97303	1.28297	0.189974	1.70198	-0.628811	1.85198	1.31857	-0.294252	0.760092	0.597234	1.44153	1.34588	0.278122	0.955063	0.0400805	-0.968237	0.443807	0.225211	0.0409026	-0.183585	1.38139
DeNovoPD	-0.637891	-0.0925912	0.196341	-0.818925	-0.630719	-1.21457	0.21619	-0.570327	-0.863521	-0.604973	-0.702993	1.35473	-1.05265	-0.391966	-0.705491	0.518593	-1.27007	-1.50381	1.24815	-0.174288	-0.517781	-0.77378	-0.527239
DeNovoPD	-0.671389	-0.820079	1.20257	-0.30984	-1.09639	-0.659452	-0.65238	-0.807691	-0.114199	-1.07704	-1.02184	-0.993787	-0.570022	-0.268238	-0.630401	-1.19341	-0.508945	-0.289221	-0.678891	-0.421886	-0.483779	-0.11459	-0.879818
DeNovoPD	-0.460724	-1.05716	1.21059	-1.48717	-1.07997	-1.72879	-0.68207	-1.50505	-1.00396	-1.37152	-1.11695	-0.850279	-1.06916	-1.09063	-0.489109	-0.948647	1.09211	-0.396025	2.14957	1.76249	-0.995801	-0.180244	0.895975
DeNovoPD	-0.143835	-1.20336	-0.698575	-0.797131	-0.0263871	-1.01719	0.147385	-0.53464	0.0646528	-0.204132	-0.51318	-0.236903	0.0785774	-0.0581443	-0.184047	-0.850487	-0.479829	-0.478008	-0.408445	-1.12243	-0.254779	-0.268746	1.06006
DeNovoPD	-0.271524	-0.121196	-0.53873	-0.178294	0.903907	0.130705	0.052813	0.0614415	0.686344	0.700487	-0.730486	-0.633797	-0.130039	-0.2566	-0.380854	0.269972	-0.121469	-0.878193	-0.93557	-1.00676	-0.502654	0.572182	-0.458443
DeNovoPD	-0.555769	-1.20504	-0.608376	-1.21071	-1.14551	-1.23485	-0.580718	-1.47599	-0.764219	-1.00602	-1.4312	0.271101	-0.65818	-0.365136	-0.147564	-1.38061	-1.12882	0.110097	0.350677	2.25138	-0.708928	-0.320919	-0.819384
DeNovoPD	1.10277	-1.04104	-0.062229	0.60676	-0.0440281	0.160543	-0.0900041	-0.236897	0.128254	-0.0313495	1.45444	-0.9	-0.0853761	-0.113509	0.0986812	-0.0358394	-0.881298	-0.306848	-1.06174	-1.05449	-0.409271	0.290413	-1.04404
DeNovoPD	-0.438632	-1.45439	-0.858787	-1.39715	0.695762	-1.61126	1.17066	-1.76741	-0.233057	1.28535	-1.42798	-1.40001	-0.291061	-0.0642523	-0.0127962	-1.45133	-1.34739	-0.643321	-0.406939	-0.684582	-0.607998	-0.22761	-1.28202
DeNovoPD	-0.0657538	-0.881142	-0.65615	-0.894992	-0.883429	-1.15617	-0.594233	-0.928302	3.24349	-0.869805	-1.10862	0.550938	2.44001	2.82115	1.77648	0.641387	-1.45885	-1.15711	-0.753474	-0.152744	-0.188342	-0.0730087	0.162791
DeNovoPD	0.835435	2.21548	0.763251	1.37198	-0.228204	1.79078	-0.650162	1.38696	1.5118	-0.0473844	0.108634	0.293486	1.12333	1.37622	0.922849	-0.490928	1.09991	1.72767	0.70114	-0.495822	0.235792	0.0591222	0.334088
DeNovoPD	0.798225	1.8088	0.594718	0.994671	-0.796575	1.06071	-0.742031	1.02526	0.934472	-0.967804	0.327597	-0.527141	0.891659	0.64181	0.672243	-0.589224	-0.254212	-0.218332	-0.381213	-0.60037	-0.200397	0.0297598	1.19454
DeNovoPD	-0.740064	-0.0162927	1.13321	0.713426	-1.185	0.406354	-0.782405	-0.0501407	1.25661	-1.42156	0.488866	1.01584	1.93052	0.863788	1.66569	3.09452	-0.577742	-0.526586	-0.713533	0.0474109	0.740087	0.793679	0.0311949
DeNovoPD	0.156623	-0.081943	3.17028	-0.639449	-0.541373	-0.749743	-0.11883	-0.516429	1.84068	-0.923755	-1.02412	-0.583229	1.1167	0.164432	1.74594	0.402773	2.20357	1.45289	2.90579	0.70956	0.565408	1.73339	2.53176
DeNovoPD	-0.583996	1.25538	0.843312	1.57346	-0.773062	1.61454	-0.790327	0.712142	0.409238	-1.09862	0.360964	1.63737	1.49121	1.61235	0.97292	2.95813	-0.247763	-1.38487	-1.28453	0.543035	0.804382	0.0108212	1.56769
DeNovoPD	0.365924	1.10999	2.4364	-0.780861	-1.16813	-0.328249	-0.528085	-0.0863448	2.97244	-1.11291	-0.438534	1.78305	4.70071	5.09612	5.14987	0.827931	0.912686	-0.633012	-0.591122	-0.531366	1.07029	6.19337	0.787042
DeNovoPD	-0.714044	-0.317306	0.433366	-0.80458	0.131294	-0.484477	0.0348724	-0.321957	-0.165886	-0.394708	-0.416537	-0.502476	-0.598121	-0.77669	-0.357174	-0.362683	0.187807	-0.299474	0.0624103	-0.291818	5.45632	-0.911813	0.512227
DeNovoPD	-0.710484	1.98135	0.697889	1.53058	0.15195	1.91795	-0.432905	1.12729	0.832938	1.02774	1.45993	0.576769	0.355523	-0.0428987	-0.0534214	0.623674	0.222519	2.32985	-0.512598	-0.370902	4.78461	4.88536	0.111917
DeNovoPD	-0.786027	1.31075	1.31541	1.00881	-0.912441	1.62099	-0.832547	1.82466	-0.692303	-0.840566	0.181441	2.96462	-0.696955	-0.7326	-0.842219	0.918303	-0.333651	-0.857035	-0.476585	-1.62764	0.129599	-0.843486	-0.52222
DeNovoPD	-0.661999	-0.140531	0.747015	1.4914	-0.61983	1.14109	-0.638356	0.469477	0.45723	-0.429326	2.95977	0.148429	0.164397	-0.331034	-0.124352	0.301037	1.09429	0.042591	-0.0503454	0.874952	-0.222948	0.368955	0.478284
DeNovoPD	-0.840619	0.981871	2.0072	1.31222	-1.52254	-0.168105	-0.772972	1.35617	1.30996	-1.37323	0.265208	2.24681	0.775344	2.19033	1.00235	2.39145	-0.533203	-0.640437	-0.83955	-0.412011	-0.00131941	-1.14516	0.918427
DeNovoPD	-0.759225	0.217545	-0.332318	0.238017	-0.384308	0.692493	-0.481812	1.54692	-0.888324	-0.554846	-0.237081	-0.230266	-0.362907	-0.415158	-0.392377	-0.0496603	-0.268708	-0.149226	-0.856473	-0.332487	-0.499149	0.971362	0.263773
DeNovoPD	-0.703932	1.79378	2.33214	1.44574	-0.323019	1.64718	-0.735618	1.58853	0.340718	-0.306025	0.251686	-0.412536	-0.441913	-0.453272	-0.726873	1.55237	0.0199924	1.60541	-0.832778	-1.13615	-0.496897	0.741407	0.921623
DeNovoPD	-0.602181	-0.522271	1.44479	-0.383536	-0.0985456	-0.283566	-0.33421	-0.276887	-0.884865	-0.309803	0.740459	-0.612705	-0.704932	-0.851535	-0.824976	2.35111	0.459881	-0.591512	-0.3583	0.183806	-0.769311	0.879323	0.00306365
DeNovoPD	-0.61734	1.44437	3.22916	1.2605	-0.931107	2.81408	-0.784582	1.49657	-0.373666	-0.854929	1.98401	-0.643169	0.0455951	-0.0255942	-0.245406	0.628376	1.95891	1.53623	0.660246	0.129119	0.0424417	-0.448053	1.2023
DeNovoPD	-0.690321	2.38101	1.21176	1.12407	-0.504943	0.919939	-0.805255	2.03559	1.23539	-0.503188	0.131234	0.313594	2.45339	2.52431	1.93084	2.45982	0.54902	0.802922	-0.0913713	0.725403	0.907619	0.971304	0.846659
DeNovoPD	-0.68774	-0.18045	-0.114262	-0.52654	-0.869047	-0.167584	-0.848169	-0.83555	1.96325	-0.993733	-1.03356	0.459923	1.16809	0.975449	0.809201	-0.198874	-1.10115	-0.70437	-0.0554407	0.296875	0.049914	-0.396077	0.258517
DeNovoPD	-0.663946	-0.179419	0.346906	1.86541	-1.1823	0.638077	-0.77242	-0.316633	0.982528	-0.670889	0.316772	0.26684	-0.218345	-0.418216	-0.905046	-0.377	-0.550239	-0.551663	-0.593299	2.83341	-0.292716	0.115365	1.00443
DeNovoPD	-0.71835	0.0917661	0.2695	0.0966617	-0.329294	-0.0427986	-0.785976	0.564427	-0.622806	-0.481857	-0.477149	-0.246387	-0.30735	-0.280509	-0.670322	0.393368	-0.291379	-0.663673	-0.576602	-1.1599	-0.249431	-0.137003	-0.132954
DeNovoPD	-0.785732	0.082564	-0.258869	0.103637	-1.21205	-0.075974	-0.754865	0.133258	0.992965	-1.49657	0.666644	1.78196	0.463765	-0.0259864	1.08207	-0.345614	-0.23707	-1.00107	0.00777477	0.706029	0.205882	0.0215696	-0.970047
DeNovoPD	-0.574233	0.557497	1.24549	0.547374	-1.25108	0.553715	-0.787957	0.75732	-0.556373	-1.51179	-0.291275	0.227832	-0.687962	-0.540289	-1.07305	2.72869	-0.0680413	-0.234035	-0.124836	-0.64273	0.209447	-0.31522	1.4647
DeNovoPD	-0.649364	0.0665261	1.25753	-0.108878	-0.9155	-0.358456	-0.672432	-0.507478	0.299569	-1.33867	-0.571146	1.91933	-0.196228	0.162392	-0.251792	0.271148	-0.768116	-1.0099	-0.0414695	0.6701	-0.632353	-0.618092	-0.356034
DeNovoPD	-0.745642	0.869579	0.558334	0.912053	-0.525266	1.77446	-0.775016	1.07497	0.318646	-0.768329	-0.582863	0.00807818	-0.357592	-0.58625	-0.84941	-2.08566	-0.567164	-0.945903	-1.06282	-0.0655931	-1.17414	-0.817132	0.280599
DeNovoPD	-0.75245	1.72122	0.448987	0.504933	0.990681	1.31175	-0.431141	0.993623	-0.683146	1.93245	0.236322	3.49661	-0.169666	-0.551047	-0.412519	1.90103	-0.00764037	0.628939	-0.727711	-0.0570401		-0.66741	-0.337196
DeNovoPD	-0.449402	-0.211727	0.185387	-0.269245	-0.226507	-0.790739	0.0767316	-0.319834	-0.979951	0.0535833	-0.830788	-0.936248	-0.877541	-0.617419	-0.453737	-1.03106	-0.105842	-1.02628	-0.438587	0.168644	-0.585921	0.591025	-0.48197
DeNovoPD	-0.704437	-0.0641961	-0.23983	-0.132888	-0.655544	-0.266699	-0.556445	-0.269811	0.136326	-0.113496	1.69736	-0.141672	0.449985	-0.223963	0.681299	0.0882357	3.18761	-1.1226	2.50641	5.38284	0.380501	-0.397765	-0.588293
DeNovoPD	-0.123983	0.340222	0.44678	1.30466	0.675807	1.0776	-0.711806	0.645463	0.297645	0.982548	-0.417753	3.21408	-0.201711	-0.673663	-0.932191	2.58831	-0.249045	-0.813171	-0.726058	-0.622349	-0.269102	0.268134	0.754182
DeNovoPD	-0.43233	0.839975	-0.103699	1.0422	-1.10866	0.734919	-0.760464	0.270732	0.322587	-0.344732	0.327442	2.2351	0.246078	0.0161817	-0.11489	-0.0197454	0.0464143	-1.69767	-0.541727	0.653577	0.0788721	1.21384	0.399147
DeNovoPD	-0.75086	0.959313	0.677294	0.891042	-1.23238	1.12926	-0.765288	1.31515	-0.6204	-1.14462	-0.643378	2.44128	-0.695062	-0.687919	-0.893242	2.25112	-0.521147	-0.135837	-1.2786	-0.972036	-0.778207	0.140146	-0.180482
DeNovoPD	-0.819347	0.606505	0.778201	1.09457	-1.36528	0.594888	-0.772951	0.24287	-0.426735	-1.05563	0.263268	0.564521	-0.329965	-0.410226	0.155419	0.214688	-0.0433115	-0.0334477	0.117046	0.0567091	-0.458166	-0.745347	0.625333
DeNovoPD	-0.526883	0.515877	0.912139	0.875855	-0.396517	0.873752	-0.732886	0.493087	0.282604	-0.270297	1.4589	0.0922505	-0.406782	-0.480168	-0.977659	0.385791	1.28194	1.1228	0.83717	-0.390995	0.253613	-0.278725	-0.0434071
DeNovoPD	-0.193274	2.25286	0.0627667	2.14213	0.458025	2.52023	-0.731373	2.67904	0.612338	2.14052	-0.446635	-0.662645	0.217091	-0.0188391	-0.208946	0.286981	1.32112	-0.0587631	0.509554	-1.33393	-0.265475	1.35827	1.03489
DeNovoPD	-0.385538	0.296973	0.655441	0.174587	0.111591	-0.0501994	-0.758951	-0.0572271	-0.0545395	-0.676712	-0.941759	-0.677782	0.328105	0.878759	0.337218	-0.256698	-0.433499	0.191507	-0.307159	-0.312436	0.333116	0.462311	0.724862
DeNovoPD	-0.425695	0.63624	-0.398471	0.789446	-0.697202	0.357987	-0.671072	0.557793	0.577179	-0.286107	-0.451739	-0.493016	0.361292	1.06165	0.626684	-0.62474	-0.377205	-1.00819	-0.183055	-0.867838	0.700741	-0.374981	1.32613
DeNovoPD	-0.436008	1.4837	0.0235606	0.744282	0.0425921	0.841544	-0.674665	0.500095	0.292947	0.398937	-0.17215	0.359903	0.342905	0.0707031	0.17378	1.54545	1.90209	0.303914	1.50318	0.418367	0.663095	0.23396	-0.0105397
DeNovoPD	-0.617974	0.327156	0.549616	0.63039	-1.24155	-0.261061	-0.734975	-0.206105	-0.316743	-0.985911	0.347637	-0.0570034	-0.361488	-0.307342	-0.601461	-1.94208	0.29275	1.18672	0.428324	-1.25762	-0.286757	0.809983	0.0838652
DeNovoPD	-0.796253	0.163726	0.291548	1.19604	-1.58388	0.984845	-0.738123	0.702718	-1.16827	-1.12065	-0.448992	0.540458	-0.522204	-0.0119761	-0.563085	0.467933	-0.255422	0.604264	-0.697668	-0.719219	-0.130679	-0.218198	-0.968499
DeNovoPD	-0.791236	0.231138	1.66795	0.694008	-0.647895	0.663691	-0.849502	0.607394	-0.721606	0.0764624	-0.0241176	0.859595	-0.332866	-0.37923	-0.394458	0.478253	0.210969	-0.716763	-0.365986	0.0106069	-0.412872	-0.041718	-1.32373
DeNovoPD	-0.602997	1.11157	0.700795	1.98927	-0.345776	1.02111	-0.662578	0.417971	1.39907	0.55852	1.59779	-0.418689	0.777199	0.377635	0.233438	-1.3094	2.05504	3.79129	0.17247	2.59651	0.0468967	0.171112	0.139547
DeNovoPD	-0.615913	1.95188	1.19348	1.07329	-0.553623	0.877921	-0.316846	1.6929	0.680385	-0.526756	1.83388	-1.1828	0.249951	-0.433811	-0.499646	-0.911043	0.976831	2.77917	-0.275788	1.92264	0.570976	-0.602382	0.988266
DeNovoPD	-0.734182	1.30394	1.64591	1.41748	-1.12222	0.995772	-0.846815	0.886664	-0.892707	-0.887253	-0.642059	1.90323	-0.994648	-0.76658	-0.820507	-0.19784	-1.06042	-0.847159	-0.38614	-0.616815	-0.491909	-1.35726	0.722327
DeNovoPD	-0.583499	1.06495	1.15218	1.44876	-1.16966	0.61903	-0.713596	0.547281	0.776275	-1.24071	2.23599	0.606658	1.02789	-0.0373005	0.90124	2.02996	1.26974	1.27482	1.2568	4.28011	1.01632	0.211184	0.196866
DeNovoPD	-0.468088	1.63162	0.743411	-0.269608	0.0217212	0.497991	-0.388093	0.910989	1.48689	-0.703837	0.850358	1.6055	1.0264	1.33549	1.12217	1.97625	0.416569	-1.31309	-0.149064	1.11784	0.137234	-0.138396	0.163716
DeNovoPD	-0.757918	-0.373413	-0.577894	-0.671281	-0.626029	-0.487414	-0.495662	-0.53513	-0.75585	-0.262573	-0.383354	3.0304	-0.379051	-0.591138	-0.124945	0.403401	-0.767849	-0.372581	0.0509704	0.755274	-0.11945	-0.26269	-0.790487
DeNovoPD	-0.748363	-0.0772105	-0.357826	0.271806	-0.483591	-0.523982	-0.652858	-0.250852	-0.258481	-0.340365	1.54159	0.45916	-0.498267	-0.787394	-0.138357	-0.0116984	-0.901225	-0.561623	-0.47692	-0.00714722	-0.532734	-0.452059	-0.25693
DeNovoPD	-0.640235	0.255852	-0.127563	0.903569	-0.283639	0.307277	-0.204206	-0.185316	1.70966	0.889793	1.441	-0.668965	1.52574	0.815365	1.41855	-0.206906	0.834818	0.38815	0.0703657	0.156398	1.54546	0.973863	0.454644
DeNovoPD	-0.801861	-0.091408	0.222218	0.144192	-0.284431	1.05171	-0.834471	0.404907	-0.12883	0.0529152	-0.424327	1.44977	-0.136195	-0.382119	-0.329181	0.958329	-0.160934	-0.584527	-1.1629	-0.695228	-0.453093	-0.580639	0.301335
DeNovoPD	-0.718226	0.078147	-0.0557459	-0.67882	-0.646407	0.749824	-0.611081	0.789537	0.835934	-0.000322606	0.448806	-0.167618	0.93571	0.288524	1.40991	0.952659	0.730744	-0.141958	-0.47643	0.530464	1.2898	0.598776	0.270932
DeNovoPD	-0.746643	0.503389	0.0415568	0.840118	-0.784348	0.762086	-0.673218	0.659887	0.966099	-1.04441	-0.296131	0.459846	1.38727	1.77107	1.41858	1.11762	-0.59321	-0.491244	-1.4974	-0.529703	0.603519	0.10643	0.389611
DeNovoPD	-0.773518	0.18284	-0.902936	0.532417	-1.90353	1.3914	-0.820883	0.164726	-0.97412	-1.74123	-0.531419	-0.593476	-0.704371	-0.614543	-0.520472	-1.01572	0.22848	-0.880588	-0.754884	-0.862699	-0.849389	-0.924137	-0.745802
DeNovoPD	-0.843446	0.364989	-0.5211	0.370365	0.744513	-0.137333	-0.584026	-0.342029	0.424594	-0.0814911	-0.850418	-0.632086	-0.277065	0.706695	0.182961	-0.482073	-0.777291	0.0622581	-1.06826	-1.83687	-0.26069	-0.74457	-0.0142906
DeNovoPD	-0.814238	-0.780784	-0.816906	-0.664081	-0.225737	-0.676703	-0.821615	-0.843249	-1.58121	-0.62335	-0.424296	0.983374	0.22023	0.248836	0.438953	0.0656101	-1.08585	-0.647909	-0.427419	0.0690852	0.0799656	-0.800893	-0.974764
DeNovoPD	-0.759133	-0.268072	-0.290318	0.0646326	0.0833605	0.223732	-0.522586	0.318156	0.503394	0.373369	-0.384925	1.78477	1.11304	1.15673	1.53163	1.61288	-0.46794	-0.25716	-1.2586	-0.363735	1.03755	0.310688	-0.273936
DeNovoPD	-0.314602	-0.456074	0.70644	-0.872473	-1.16651	-0.174941	-0.562507	0.192963	-0.612403	-1.22665	0.88615	-0.69271	-0.746651	-0.547881	-0.635386	-0.219446	-1.34148	-1.33429	-1.09809	-1.0711	-1.02923	-0.902526	-1.27025
DeNovoPD	-0.78743	0.606557	-0.727702	-0.357155	0.815498	-0.374746	-0.415649	-0.199522	-1.39834	-0.595993	0.330391	2.29587	-1.18881	-1.07003	-1.24674	-0.431346	0.0582436	-0.825775	0.0460723	2.39762	-0.360996	-0.959429	0.599975
DeNovoPD	-0.272432	0.55847	-0.584212	-0.33972	1.65454	0.335997	-0.034774	1.20945	0.61609	1.01408	0.867313	1.67644	-0.0598138	0.00329893	-0.445097	0.611316	0.80585	-0.13399	0.186639	0.195826	-0.0151504	2.08992	0.744726
DeNovoPD	-0.801603	-0.482497	-1.5232	-0.487148	1.82445	-0.431211	1.92964	-0.193603	-0.628951	0.835268	2.0231	-0.149901	-0.634165	-0.607585	-0.2265	-0.585213	0.345221	-0.724384	0.511757	0.0997012	-0.0741195	0.339573	-0.569227
DeNovoPD	-0.796817	0.458666	-0.183257	0.990146	-1.07206	1.38802	-0.701473	-0.220761	-0.453228	-1.02325	-0.604125	-0.203866	-0.579903	0.0422414	-0.316791	-1.03642	-1.11691	-0.909051	0.0604379	-0.416466	1.07884	-0.922928	-0.467743
DeNovoPD	-0.326327	-0.235857	0.033425	0.142872	-0.182685	-0.497502	0.31876	0.984268	-0.316933	-0.345907	0.858797	-0.193882	-0.864128	-0.884802	-0.567758	0.465425	1.14226	-0.138682	1.39621	-0.0438865	0.202501	-0.40338	0.899356
DeNovoPD	-0.706668	0.311144	-0.206744	1.08724	0.29941	0.978006	-0.757143	-0.248171	-0.546223	-0.538486	-0.642457	-0.298811	-1.12279	-0.879054	-1.0267	-0.393063	0.391948	-0.490267	0.481776	0.499557	-1.31805	-1.08	-0.312424
DeNovoPD	-0.826554	1.67871	-0.104034	1.76345	-0.115552	1.17373	-0.734298	1.7834	0.812221	-0.461688	-0.300987	0.0367334	0.208957	0.49757	0.258934	0.175263	0.507323	-0.0659753	-0.147519	-0.291909	0.773804	0.888677	1.28133
DeNovoPD	-0.699853	1.30518	1.99736	1.71772	-0.395684	1.33957	-0.487125	1.61585	1.5252	-0.103001	0.548209	0.735575	1.43707	1.37897	0.690667	0.884626	0.55641	0.271686	0.441736	-0.103952	0.294518	-0.995622	1.55184
DeNovoPD	-0.693995	0.25601	1.51255	0.545069	-1.43189	0.696526	-0.786152	0.250116	1.4254	-1.37762	0.846342	-0.0902247	0.80802	0.47155	1.09337	0.965749	0.185323	0.209635	-0.44617	-0.611651	0.0125116	-0.114246	1.04149
DeNovoPD	-0.65227	0.394725	0.497499	2.05771	-0.940915	1.58925	-0.592688	0.0115341	1.56212	-0.615479	-0.465317	-0.693858	2.56383	2.10313	4.12201	0.304825	-0.737499	1.15156	-0.42453	-0.179083	0.44182	0.177049	-0.123659
DeNovoPD	-0.773678	0.545745	1.20195	0.505206	-0.200805	0.39837	-0.423779	0.520303	1.90252	-0.691314	0.629513	0.555377	2.0537	1.52255	2.09155	2.33687	-0.181873	0.178526	-0.500162	0.394037	2.03966	0.0309244	0.0386174
DeNovoPD	-0.762762	0.34648	0.0651979	-0.274	-0.43976	0.571372	-0.764163	1.60962	-0.822995	-0.701289	0.185883	0.120919	-0.906852	-0.571789	-0.719662	1.29601	-0.365069	-0.423371	-0.760631	-0.000959212	-0.0571699	-0.519083	1.05826
DeNovoPD	-0.70068	4.83962	0.434456	3.62401	-0.54347	1.04594	0.270528	2.07719	1.40575	-0.116315	1.40944	1.00246	0.64478	0.781981	0.433941	0.395589	1.20885	2.47952	2.72489	2.42597	-1.75052	3.39006	2.94119
DeNovoPD	-0.799906	0.5423	1.26784	1.2619	-1.13648	1.30826	-0.811426	0.837029	-0.184538	-1.00968	0.134299	-0.65081	0.00317467	-0.167501	-0.0776685	-0.311877	1.92901	0.865616	0.0523511	0.565584	-1.10229	-0.0957082	1.62353
DeNovoPD	-0.87768	0.830536	2.07471	1.61795	-1.77789	1.32218	-0.565636	-0.0451126	-1.35117	-1.48012	1.9127	2.96856	-1.10337	-0.763286	-1.12468	0.6469	0.526914	-0.798227	0.366489	-0.692792	-0.57672	-1.20698	1.629
iRBD	0.247667	-0.291093	-0.0540413	-0.467568	-0.534765	-0.73628	-0.284068	0.122031	-1.15265	-0.997801	-1.0517	-0.426979	-1.18659	-0.794642	-0.768097	-0.0729913	-1.2758	-0.878325	-0.937683	0.788352	-1.38054	-0.592496	0.345631
iRBD	-0.0563331	0.317454	-0.261222	0.233346	-0.353706	0.560282	-0.465511	0.0717155	-0.482745	-0.646465	-0.687244	-0.214283	-1.06948	-0.735448	-1.15597	-0.252794	-1.25725	-1.77329	-0.850904	-0.991828	-1.08011	-1.32242	-0.543061
iRBD	0.735416	0.900156	-0.765821	1.18467	1.31574	1.98913	-0.46908	1.63504	0.301744	0.163074	1.32963	0.349397	0.168535	0.566161	-0.108973	1.36468	-0.527205	-0.835479	-0.708415	-0.784212	-0.291011	-0.0728559	2.74667
iRBD	-0.668665	-0.0183172	-1.58471	0.163799	0.454637	0.00323546	-0.255319	0.70823	-0.409181	0.478003	0.665073	-1.26645	-0.752993	-0.578383	-0.575935	-0.476007	-0.402202	-0.304395	1.07166	-0.0301822	0.427968	-0.168351	1.23307
iRBD	0.288833	0.649623	-0.169145	1.49172	0.382017	3.29096	-0.759944	0.719524	-0.255505	-0.815958	0.403527	-1.11817	-0.0771611	0.379341	0.222727	-0.431132	-0.12838	-1.01945	-0.889833	-0.302694	-0.160789	-0.765112	3.31791
iRBD	-0.446185	-0.756169	-0.139803	-1.22628	0.383614	-1.00555	1.4645	-0.675925	0.404319	0.301146	-1.0188	-0.345635	-0.200366	-0.239852	-0.201627	0.0898556	0.61419	-1.08928	0.0288466	-0.567253	-0.548936	-0.493939	0.872334
iRBD	-0.872071	-0.357598	-0.373184	-0.280211	-0.658443	-0.324856	-0.526864	-0.40749	-0.759871	-0.776089	-1.17398	-0.114695	-1.03382	-1.07498	-0.245829	-0.0162706	-0.988892	0.0697277	-0.31919	-0.201373	-0.0943901	-0.786765	-1.11497
iRBD	-0.0461842	-0.856743	0.222134	0.646268	0.376624	0.509899	-0.559263	0.058992	-1.16551	-0.524724	-0.442162	-0.598568	-1.10649	-0.688747	-0.913902	-0.521976	-0.396514	-1.10022	-1.07464	-0.0317049	-0.887371	-0.290352	-1.08609
iRBD	-0.850211	0.375953	-0.0573946	0.399524	0.0749498	0.794512	-0.328879	-0.305406	0.0939148	0.0958379	0.0531704	0.690487	-0.0486838	0.578534	-0.0305482	0.744274	-0.941367	-1.19875	-0.874744	-0.990415	-0.349721	-1.14005	-1.09827
iRBD	-0.815866	-1.47072	-2.1357	-1.34627	-1.17843	-1.78412	-0.271016	-1.93918	-1.07255	-0.666323	-1.65141	-1.02748	-1.16202	-0.389275	-0.632209	-0.868412	-1.86456	-0.559404	-0.728237	-0.434019	-0.989293	-0.476415	0.0229537
iRBD	-0.688838	1.01579	-0.941695	-0.197162	0.800935	0.234714	0.135569	0.53119	-0.336587	0.860233	0.555096	0.43039	-0.339774	-0.304658	-0.299112	0.196818	0.585129	-1.48455	-0.273326	1.43975	-0.199828	-1.3241	-0.239642
iRBD	-0.0343887	0.103334	-1.09576	0.350444	2.54352	0.575841	-0.106014	0.985118	-0.713931	2.12539	-0.804915	-0.367824	-0.665848	-0.8939	-1.03991	-0.400049	0.727236	-0.5957	0.150478	-0.76755	-0.899288	-0.0815234	0.804422
iRBD	0.218985	0.357154	0.406037	0.846047	1.57567	0.920047	-0.344122	0.63131	0.980447	0.349756	0.266139	-0.633261	0.930206	0.563798	0.365071	0.188405	0.712457	-0.666782	0.484406	-0.0768352	0.189277	-0.453336	-1.42451
iRBD	-0.80534	-0.35753	-1.39848	-0.616882	0.788961	-0.791148	0.283778	-0.23607	2.96831	0.730846	-0.550485	-0.904808	3.40286	5.66483	3.99508	-1.37078	-0.571464	-1.20549	-0.224213	-0.21488	1.65233	-0.185838	-0.232418
iRBD	0.116453	-0.0669831	-0.300257	-0.406499	0.546084	-0.517644	-0.0310584	0.328498	-0.72493	-0.197793	-0.112229	0.621641	-0.291899	0.24112	-0.252552	0.0794049	0.0513199	-1.20961	0.285456	-0.666818	-0.188909	0.26926	-0.955392
iRBD	-0.844818	-0.0231811	0.19419	0.0970388	0.931417	-0.399722	-0.0617645	-0.204527	-0.737107	0.865252	-0.462774	-1.07453	-0.478699	-0.267007	-0.486153	-0.213132	-0.104675	-0.88587	-0.0256246	-0.834299	-0.144803	-0.0156011	-0.66723
iRBD	-0.824091	-1.83629	-1.12725	-1.64269	-0.100999	-1.69472	0.718755	-2.29365	-0.907439	1.76994	-1.82403	-0.980768	-0.693031	0.210433	0.0204441	-0.433073	-0.967718	-1.01879	0.404787	0.0761155	-1.22071	0.0830245	-0.548135
iRBD	-0.519744	0.13236	0.449686	-0.685284	1.05074	-0.255034	-0.114637	0.58222	-0.155528	0.281918	-0.493367	-0.240878	0.734269	0.693635	0.59552	-0.391965	0.262695	-1.4958	1.60891	-0.165282	0.125023	0.139764	0.42498
OtherNeurological. disorders	-0.538433	-0.646018	0.201818	-0.4654	1.04373	-0.0960645	2.3033	0.346223	0.427842	2.31315	0.164543	-1.34843	0.28966	0.169628	0.21937	0.768284	2.40299	0.56023	3.17151	-0.342651	1.40466	0.968994	-0.825919
OtherNeurological. disorders	0.1173	0.582185	1.45119	-0.302565	-0.0580595	0.253979	-0.432816	0.846351	0.2821	0.080357	0.140992	0.493271	0.715495	0.48856	0.360684	0.0994963	1.01868	0.604181	-0.470382	0.394652	0.567777	1.07466	1.29549
OtherNeurological. disorders	1.50982	0.642629	-0.346265	0.449485	0.462503	1.96242	-0.472298	2.35313	-0.576277	1.50059	1.74518	1.06292	-0.0151919	-0.251512	0.0340587	-0.0814041	2.31227	1.17019	2.36526	-0.349218	-0.414658	0.34742	0.375823
OtherNeurological. disorders	-0.147975	-0.660344	0.286043	-0.904042	0.0990526	-0.503891	2.99194	-0.925826	2.21305	1.58337	-0.079713	-0.784579	1.83114	1.41423	1.63551	-0.556103	1.48205	1.28928	1.79053	0.53257	0.892633	0.798414	-0.0448414
OtherNeurological. disorders	0.71422	-0.121249	0.0251814	0.244804	-0.372227	-0.0548289	-0.398474	0.290566	-1.06845	-0.427372	0.349713	-0.248655	-0.882759	-0.882602	-0.582808	-1.24707	0.0613484	0.935248	0.204588	-0.588247	-0.677477	-0.33853	-0.841086
OtherNeurological. disorders	-0.0174105	-0.826736	-1.15947	-1.46714	2.14799	-1.0103	0.361658	-1.03035	-0.339746	0.868071	-0.957048	-0.157176	-0.527949	-0.518061	-0.514771	-0.155167	-0.969081	0.0823169	-1.09497	-0.465232	-1.10379	-1.01861	-0.308264
OtherNeurological. disorders	0.267204	-0.205916	1.0539	0.711855	-1.27099	0.339785	-0.786842	-0.0970509	-0.428314	-1.51975	-0.0247578	2.49933	-0.435963	0.0450356	-0.428466	-0.238848	-1.1568	0.164762	-0.470125	0.527613	0.245614	-0.525388	-0.463786
OtherNeurological. disorders	-0.589966	-1.08868	-1.24045	-1.47087	-0.197916	-1.64944	0.352538	-1.90112	0.904706	0.284166	-1.70481	-0.740799	0.421569	-0.0713016	0.905112	-0.739585	-0.965138	1.48861	0.63444	2.13578	-0.509778	0.423537	0.195096
OtherNeurological. disorders	0.935402	0.423094	1.71979	1.76002	-0.99801	1.5123	-0.801812	0.152581	0.12469	-0.968079	0.759393	-0.0109999	-0.232736	-0.157599	-0.313507	-0.708018	1.6502	1.28327	0.219874	-0.526784	-0.0643791	-0.0474263	0.543
OtherNeurological. disorders	0.0771701	-1.30087	-1.51013	-0.991174	0.87885	-1.38602	1.22316	-1.2746	-0.601348	1.47543	-1.34691	-1.14586	-0.645519	-0.282003	-0.55824	0.165022	-0.562981	2.24452	0.850484	0.202889	-0.445712	0.00917938	0.301784
OtherNeurological. disorders	0.462893	0.324973	-0.692754	0.00258538	1.45821	-0.0938274	0.652958	0.389258	-0.228084	1.63776	0.43057	-0.473138	-0.543812	-0.608676	-0.815649	-0.817476	1.64884	0.440885	1.58629	1.71017	-0.306636	0.142647	0.214722
OtherNeurological. disorders	-0.378336	-1.74481	-1.03094	-1.64824	-0.38798	-1.6761	1.26582	-2.61069	-0.711163	1.32225	-1.76687	-0.815044	-0.994469	-0.719268	-0.721664	-1.19248	-0.50902	0.477477	1.58152	1.16763	-1.06157	0.626993	-0.285136
OtherNeurological. disorders	-0.245429	-1.12452	-1.13769	-1.38654	0.875443	-1.12251	1.63471	-1.28184	-0.375832	0.827707	-1.14418	-0.898366	-0.654166	-0.777086	-0.86784	-0.114663	-0.827318	0.103802	0.220794	-0.967954	-0.724231	-0.295712	-0.783469
OtherNeurological. disorders	0.209276	-0.269986	0.368423	-0.378496	-0.276665	-0.234338	0.340117	-0.0211897	-0.622948	-0.293668	1.29581	-0.681515	-0.461841	-0.817988	-0.781618	-0.435197	0.497356	0.357852	0.088709	0.379328	-0.240045	-0.775141	0.0608583
OtherNeurological. disorders	0.72242	-0.340906	-1.57025	0.954367	-0.990643	0.764403	-0.666297	0.610014	0.0954283	-0.522604	0.660999	-0.298636	0.228302	0.0972922	0.0736378	-1.03653	-0.59584	-0.411943	-0.750815	0.731072	0.590194	-0.421725	2.46898
OtherNeurological. disorders	0.206219	0.827276	0.703115	0.480425	1.84717	0.505757	0.30792	0.506151	1.48049	-0.170759	1.95099	0.228671	1.71361	1.24728	1.05383	-0.573759	1.45404	1.54957	0.831253	1.00642	0.607245	2.39618	1.05229
OtherNeurological. disorders	1.14483	0.0319788	-0.957738	-0.65262	0.309942	-0.0446951	0.590259	0.0860719	-1.27434	0.470588	1.45683	-0.314909	-0.84049	-0.696005	-0.771927	-0.386988	2.56332	-0.116396	3.72349	0.237295	0.324509	-0.060752	2.13513
OtherNeurological. disorders	0.832719	-0.904207	-0.361383	-0.74959	-0.266543	-0.514788	-0.0578896	-0.896943	-1.40417	0.845534	-0.154359	-0.456727	-0.980581	-0.981709	-1.10304	-0.386926	-0.687273	0.994501	-0.740844	-0.0157327	-0.802542	-0.0212521	-0.707942
OtherNeurological. disorders	0.70411	-0.433657	0.137714	-0.298157	0.576806	-0.65216	0.202749	-0.568105	-1.02772	0.60009	-0.681758	-0.895795	-0.578896	-0.572312	-0.533416	-1.29156	2.01669	1.25451	1.29161	-0.0289186	0.110442	0.563915	-0.34961
OtherNeurological. disorders	0.257468	-1.4157	-0.876176	-1.48554	1.11583	-1.10414	0.0772924	-0.645855	-0.484035	1.16305	-1.26437	-0.00876138	-0.913972	-1.05331	-1.02204	0.204577	0.226151	0.57461	1.44812	-0.22584	-0.382107	-0.14252	-1.01768
OtherNeurological. disorders	0.967082	-0.158189	-0.799866	-0.352948	0.0745799	-0.208095	0.303057	-0.282436	0.289352	0.780629	-0.138451	-0.488806	0.108155	-0.199404	-0.0598384	1.94346	-1.20179	-0.971126	-0.56529	-1.12731	0.210702	0.0161668	-0.579579
OtherNeurological. disorders	2.72518	-0.275255	-1.84957	-0.421123	1.96311	-0.855975	0.863459	-0.418023	1.65883	0.355052	0.338053	0.56587	3.29494	4.04266	3.70967	-0.311908	0.0438373	0.701901	1.54204	1.16067	0.984955	1.31016	-1.30103
OtherNeurological. disorders	1.47125	-1.0308	0.396619	-0.574062	-0.217083	-0.773856	1.29303	-0.959944	1.47093	-0.330759	1.02517	-1.18232	0.502353	0.243915	0.228067	-1.1895	-0.0581835	1.10045	0.458962	1.19715	-0.143929	1.09593	0.398487
OtherNeurological. disorders	1.20045	0.526289	-1.32134	-1.74251	-1.19997	-0.1018	-0.411063	0.23195	0.176057	-1.14711	0.191858	-1.26195	0.164172	0.29822	-0.261409	0.5524	-0.65607	-1.39381	-0.555198	1.13093	-0.847487	-0.418279	-1.86408
OtherNeurological. disorders	2.92935	2.59681	0.337154	0.78953	-0.596617	-0.182043	0.463375	1.74006	0.947968	0.0224913	1.26456	0.395757	0.908394	0.534071	0.364775	0.910125	2.56832	0.835989	3.83032	2.36581	1.0164	1.83085	1.37936
OtherNeurological. disorders	2.61732	-1.05094	-0.524766	-0.826275	0.451931	-0.800666	2.34747	-1.0329	-1.21542	1.88122	-0.156398	-0.408716	-0.761279	-0.874631	-0.936072	-0.610984	-0.953181	-0.202582	0.270071	0.015013	-0.260866	-0.829099	-0.654432
OtherNeurological. disorders	-0.695424	-0.692202	-0.258617	-0.23771	1.29985	0.137081	0.209976	0.681966	1.42783	1.32572	-0.331266	-0.721491	1.35435	1.35093	1.67771	-0.211494	0.279927	0.486094	0.283221	-0.767125	0.327162	-0.600383	-1.07873
OtherNeurological. disorders	-0.757561	-0.629654	-0.69577	-0.980625	-0.0381211	-1.00135	0.385927	-0.792801	-1.08583	0.212026	0.820677	-0.336997	-1.15455	-0.748443	-0.838266	-0.911767	-0.359064	0.509538	-0.379319	-0.920371	0.797052	-1.11392	-1.4623
OtherNeurological. disorders	0.07738	-1.0623	-0.301012	-1.09448	3.70772	-0.881766	3.54493	-0.771875	0.393472	3.57728	-1.05118	-0.64085	0.235906	-0.257883	0.213016	-0.704173	-0.408902	-0.0978539	1.58836	0.494179	0.201751	0.712503	0.452874
OtherNeurological. disorders	-0.716211	-0.545252	-0.647579	-0.592731	1.11978	0.0743275	-0.107862	-0.983915	-0.221169	1.74758	1.62041	-0.199695	0.148456	-0.335235	-0.196453	-0.97759	0.784116	0.295186	0.361262	1.36798	-0.109987	-0.318727	-1.45074
OtherNeurological. disorders	-0.631598	-1.08829	-0.275085	-0.455016	0.372166	-1.15152	0.0958066	-1.16194	-1.57577	0.267985	-0.18574	-1.16996	-1.1108	-0.892433	-0.564932	-1.30038	-0.133034	-0.257062	0.779543	-0.110788	-1.11233	-0.226541	-1.25538
OtherNeurological. disorders	-0.578269	-1.66121	-0.0399293	-1.32453	-0.394288	-1.50632	-0.158338	-1.64634	-0.942828	0.411989	-1.23593	-0.362392	-0.987397	-0.670331	-0.248577	-0.859524	-0.780945	-1.0837	-0.153798	0.151668	-1.23923	-0.157182	-1.36194
OtherNeurological. disorders	-0.690213	-0.38715	-0.132565	-0.00462064	-0.228496	0.574833	-0.622823	0.1882	-1.22529	-0.696638	0.58695	0.651199	-0.448634	-0.420923	-0.298334	0.258947	0.830657	-1.0768	0.292228	-0.801859	-0.200312	-0.0106374	-0.825235
OtherNeurological. disorders	-0.691451	-0.0218402	0.0918848	-0.190142	0.351198	-0.0996504	0.638204	-0.337722	0.16975	0.173878	-0.0801475	-0.535808	0.500743	0.453431	0.0481104	-0.393306	-0.643809	-1.13958	-0.233351	0.110717	0.0812819	1.3118	-0.0722067
OtherNeurological. disorders	-0.392585	-0.869113	-0.22849	-0.950177	0.0165035	-0.744272	0.46667	-1.18966	0.859741	0.567743	-0.265181	-0.814925	2.37458	2.34334	2.88173	1.22171	-0.197949	0.964147	0.830168	-1.41958	1.15496	-0.182707	-0.727948
OtherNeurological. disorders	-0.0989032	-1.03094	-0.484968	-1.12413	1.28994	-1.0998	1.32066	-0.866634	0.1467	2.04357	-0.697732	-0.200483	0.772653	0.424421	1.1039	-0.465762	-0.538407	-0.160123	-0.75564	-0.264565	-0.108545	0.553224	-0.745363
OtherNeurological. disorders	-0.85166	0.00182227	-0.0962095	-0.116054	-1.07394	0.00064683	-0.747742	-0.449209	-1.14276	-0.768797	-0.15812	-0.252419	-0.852998	-0.651184	-0.769097	-2.41335	0.236584	-0.438279	-0.00616354	0.407611	-0.550244	-1.14835	-1.31833
OtherNeurological. disorders	-0.109026	-1.26046	0.0243151	-1.34741	0.64561	-1.46048	2.8477	-1.09085	0.299537	0.273574	-0.661059	-0.410791	-0.194495	-0.118146	-0.279436	-0.479014	0.339974	-0.0385113	-0.195054	0.587582	-0.399122	1.13095	-0.873383
OtherNeurological. disorders	-0.798718	-0.0352227	-0.0364362	0.960903	0.315997	0.067706	0.1155	0.413378	0.680259	0.148277	4.67439	-0.265083	-0.280769	-0.255515	-0.56771	-1.08379	0.130213	0.763644	-0.0362098	0.734766	0.499047	0.204579	-0.173775
OtherNeurological. disorders	-0.672222	-0.249245	1.17582	-0.288408	-0.272497	-0.233074	0.500836	-0.309815	-0.619772	-0.634646	0.879613	-0.725461	-0.455143	-0.302273	-0.567216	1.26346	0.660327	1.93128	1.39467	0.112628	0.779272	0.969014	-0.524957
OtherNeurological. disorders	-0.511926	-0.964896	-0.594474	-1.58027	2.78252	-1.34634	4.74459	-1.71571	-0.781814	0.883666	-1.11237	-0.396491	-0.241848	-0.400538	0.0603199	0.0545586	2.9277	0.249166	2.81575	0.281292	-0.146144	1.12892	0.214088

## Sheet: Figure_06
Feature importance					Precision-recall curve, coordinates for x- and y-axes of a scatter plot
Protein	Coefficient				Recall										Precision
Granulin precursor	1.1826				Point	Complement C3	Dickkopf-3	Granulin precursor	Endoplasmic reticulum chaperone BiP	Plasma protease C1 inhibitor	Intercellular adhesion molecule 1	Mannan binding lectin serine peptidase 2	Prostaglandin-H2 D-isomerase		Point	Complement C3	Dickkopf-3	Granulin precursor	Endoplasmic reticulum chaperone BiP	Plasma protease C1 inhibitor	Intercellular adhesion molecule 1	Mannan binding lectin serine peptidase 2	Prostaglandin-H2 D-isomerase
Mannan binding lectin serine peptidase 2	0.823395				0	1	1	1	1	1	1	1	1		0	0.731707	0.731707	0.731707	0.731707	0.731707	0.731707	0.731707	0.731707
Endoplasmic reticulum chaperone BiP	0.703936				1	1	1	1	1	1	1	0.966667	1		1	0.75	0.75	0.75	0.75	0.75	0.75	0.725	0.75
Intercellular adhesion molecule 1	0.674052				2	1	1	1	0.966667	1	0.966667	0.966667	0.966667		2	0.769231	0.769231	0.769231	0.74359	0.769231	0.74359	0.74359	0.74359
Prostaglandin-H2 D-isomerase	0.656236				3	1	1	1	0.966667	1	0.933333	0.933333	0.966667		3	0.789474	0.789474	0.789474	0.763158	0.789474	0.736842	0.736842	0.763158
Complement C3	0.620434				4	0.966667	0.966667	0.966667	0.966667	0.966667	0.9	0.933333	0.966667		4	0.783784	0.783784	0.783784	0.783784	0.783784	0.72973	0.756757	0.783784
Dickkopf-3	0.486237				5	0.966667	0.933333	0.966667	0.966667	0.966667	0.866667	0.9	0.966667		5	0.805556	0.777778	0.805556	0.805556	0.805556	0.722222	0.75	0.805556
Plasma protease C1 inhibitor	0.141859				6	0.966667	0.933333	0.966667	0.966667	0.966667	0.833333	0.9	0.966667		6	0.828571	0.8	0.828571	0.828571	0.828571	0.714286	0.771429	0.828571
					7	0.933333	0.9	0.933333	0.966667	0.966667	0.8	0.9	0.933333		7	0.823529	0.794118	0.823529	0.852941	0.852941	0.705882	0.794118	0.823529
De novo PD and control predictions					8	0.933333	0.9	0.9	0.966667	0.966667	0.8	0.9	0.933333		8	0.848485	0.818182	0.818182	0.878788	0.878788	0.727273	0.818182	0.848485
Sample	Actual class	Predicted class SVM			9	0.9	0.9	0.866667	0.933333	0.966667	0.766667	0.866667	0.9		9	0.84375	0.84375	0.8125	0.875	0.90625	0.71875	0.8125	0.84375
001	0	0			10	0.9	0.9	0.866667	0.9	0.933333	0.733333	0.866667	0.9		10	0.870968	0.870968	0.83871	0.870968	0.903226	0.709677	0.83871	0.870968
002	0	0			11	0.866667	0.9	0.833333	0.866667	0.933333	0.7	0.866667	0.866667		11	0.866667	0.9	0.833333	0.866667	0.933333	0.7	0.866667	0.866667
003	0	0			12	0.866667	0.866667	0.833333	0.866667	0.9	0.666667	0.833333	0.866667		12	0.896552	0.896552	0.862069	0.896552	0.931034	0.689655	0.862069	0.896552
004	0	0			13	0.833333	0.833333	0.833333	0.866667	0.866667	0.633333	0.8	0.833333		13	0.892857	0.892857	0.892857	0.928571	0.928571	0.678571	0.857143	0.892857
005	0	0			14	0.8	0.833333	0.833333	0.866667	0.833333	0.6	0.8	0.8		14	0.888889	0.925926	0.925926	0.962963	0.925926	0.666667	0.888889	0.888889
006	0	0			15	0.8	0.8	0.8	0.833333	0.8	0.6	0.8	0.766667		15	0.923077	0.923077	0.923077	0.961538	0.923077	0.692308	0.923077	0.884615
007	0	0			16	0.766667	0.8	0.766667	0.8	0.766667	0.566667	0.766667	0.733333		16	0.92	0.96	0.92	0.96	0.92	0.68	0.92	0.88
008	0	0			17	0.733333	0.766667	0.766667	0.766667	0.733333	0.566667	0.733333	0.7		17	0.916667	0.958333	0.958333	0.958333	0.916667	0.708333	0.916667	0.875
009	0	0			18	0.733333	0.733333	0.733333	0.733333	0.7	0.566667	0.7	0.666667		18	0.956522	0.956522	0.956522	0.956522	0.913043	0.73913	0.913043	0.869565
010	0	0			19	0.7	0.7	0.7	0.7	0.666667	0.533333	0.7	0.666667		19	0.954545	0.954545	0.954545	0.954545	0.909091	0.727273	0.954545	0.909091
011	0	0			20	0.7	0.666667	0.666667	0.666667	0.666667	0.5	0.666667	0.633333		20	1	0.952381	0.952381	0.952381	0.952381	0.714286	0.952381	0.904762
012	1	1			21	0.666667	0.633333	0.666667	0.633333	0.633333	0.466667	0.633333	0.6		21	1	0.95	1	0.95	0.95	0.7	0.95	0.9
013	1	1			22	0.633333	0.6	0.633333	0.6	0.633333	0.433333	0.6	0.566667		22	1	0.947368	1	0.947368	1	0.684211	0.947368	0.894737
014	1	1			23	0.6	0.566667	0.6	0.566667	0.6	0.433333	0.566667	0.533333		23	1	0.944444	1	0.944444	1	0.722222	0.944444	0.888889
015	1	1			24	0.566667	0.533333	0.566667	0.533333	0.566667	0.433333	0.533333	0.5		24	1	0.941176	1	0.941176	1	0.764706	0.941176	0.882353
016	1	1			25	0.533333	0.533333	0.533333	0.5	0.533333	0.4	0.5	0.5		25	1	1	1	0.9375	1	0.75	0.9375	0.9375
017	1	1			26	0.5	0.5	0.5	0.466667	0.5	0.4	0.466667	0.466667		26	1	1	1	0.933333	1	0.8	0.933333	0.933333
018	1	1			27	0.466667	0.466667	0.466667	0.433333	0.466667	0.366667	0.433333	0.433333		27	1	1	1	0.928571	1	0.785714	0.928571	0.928571
019	1	1			28	0.433333	0.433333	0.433333	0.4	0.433333	0.333333	0.4	0.4		28	1	1	1	0.923077	1	0.769231	0.923077	0.923077
020	1	1			29	0.4	0.4	0.4	0.366667	0.4	0.3	0.366667	0.366667		29	1	1	1	0.916667	1	0.75	0.916667	0.916667
021	1	1			30	0.366667	0.366667	0.366667	0.333333	0.366667	0.3	0.333333	0.333333		30	1	1	1	0.909091	1	0.818182	0.909091	0.909091
022	1	1			31	0.333333	0.333333	0.333333	0.333333	0.333333	0.266667	0.3	0.333333		31	1	1	1	1	1	0.8	0.9	1
023	1	1			32	0.3	0.3	0.3	0.3	0.3	0.266667	0.266667	0.3		32	1	1	1	1	1	0.888889	0.888889	1
024	1	1			33	0.266667	0.266667	0.266667	0.266667	0.266667	0.233333	0.233333	0.266667		33	1	1	1	1	1	0.875	0.875	1
025	1	1			34	0.233333	0.233333	0.233333	0.233333	0.233333	0.2	0.2	0.233333		34	1	1	1	1	1	0.857143	0.857143	1
026	1	1			35	0.2	0.2	0.2	0.2	0.2	0.166667	0.2	0.2		35	1	1	1	1	1	0.833333	1	1
027	1	1			36	0.166667	0.166667	0.166667	0.166667	0.166667	0.166667	0.166667	0.166667		36	1	1	1	1	1	1	1	1
028	1	1			37	0.133333	0.133333	0.133333	0.133333	0.133333	0.133333	0.133333	0.133333		37	1	1	1	1	1	1	1	1
029	1	1			38	0.1	0.1	0.1	0.1	0.1	0.1	0.1	0.1		38	1	1	1	1	1	1	1	1
030	1	1			39	0.0666667	0.0666667	0.0666667	0.0666667	0.0666667	0.0666667	0.0666667	0.0666667		39	1	1	1	1	1	1	1	1
031	1	1			40	0.0333333	0.0333333	0.0333333	0.0333333	0.0333333	0.0333333	0.0333333	0.0333333		40	1	1	1	1	1	1	1	1
032	1	1			41	0	0	0	0	0	0	0	0		41	1	1	1	1	1	1	1	1
033	1	1
034	1	1			ROC curve, coordinates for x- and y-axes of a scatter plot
035	1	1			FPR										TPR
036	1	1			Point	Complement C3	Dickkopf-3	Granulin precursor	Endoplasmic reticulum chaperone BiP	Plasma protease C1 inhibitor	Intercellular adhesion molecule 1	Mannan binding lectin serine peptidase 2	Prostaglandin-H2 D-isomerase		Point	Complement C3	Dickkopf-3	Granulin precursor	Endoplasmic reticulum chaperone BiP	Plasma protease C1 inhibitor	Intercellular adhesion molecule 1	Mannan binding lectin serine peptidase 2	Prostaglandin-H2 D-isomerase
037	1	1			0	0	0	0	0	0	0	0	0		0	0	0	0	0	0	0	0	0
038	1	1			1	0	0	0	0	0	0	0	0		1	0.0333333	0.0333333	0.0333333	0.0333333	0.0333333	0.0333333	0.0333333	0.0333333
039	1	1			2	0	0	0	0	0	0	0	0		2	0.7	0.533333	0.666667	0.333333	0.633333	0.166667	0.2	0.333333
040	1	1			3	0.0909091	0.0909091	0.0909091	0.0909091	0.0909091	0.0909091	0.0909091	0.0909091		3	0.7	0.533333	0.666667	0.333333	0.633333	0.166667	0.2	0.333333
041	1	1			4	0.0909091	0.0909091	0.0909091	0.0909091	0.0909091	0.0909091	0.0909091	0.0909091		4	0.733333	0.8	0.766667	0.866667	0.666667	0.266667	0.7	0.5
					5	0.181818	0.181818	0.181818	0.363636	0.181818	0.181818	0.181818	0.181818		5	0.733333	0.8	0.766667	0.866667	0.666667	0.266667	0.7	0.5
					6	0.181818	0.181818	0.181818	0.363636	0.181818	0.181818	0.181818	0.181818		6	0.8	0.833333	0.833333	0.966667	0.933333	0.3	0.8	0.666667
					7	0.272727	0.272727	0.454545	0.909091	0.272727	0.272727	0.363636	0.272727		7	0.8	0.833333	0.833333	0.966667	0.933333	0.3	0.8	0.666667
					8	0.272727	0.272727	0.454545	0.909091	0.272727	0.272727	0.363636	0.272727		8	0.866667	0.9	0.866667	1	0.966667	0.4	0.866667	0.866667
					9	0.363636	0.636364	0.545455	1	0.727273	0.363636	0.545455	0.363636		9	0.866667	0.9	0.866667	1	0.966667	0.4	0.866667	0.866667
					10	0.363636	0.636364	0.545455		0.727273	0.363636	0.545455	0.363636		10	0.9	0.933333	0.966667		1	0.433333	0.9	0.9
					11	0.454545	0.727273	0.727273		1	0.545455	0.818182	0.454545		11	0.9	0.933333	0.966667		1	0.433333	0.9	0.9
					12	0.454545	0.727273	0.727273			0.545455	0.818182	0.454545		12	0.933333	1	1			0.566667	0.933333	0.933333
					13	0.545455	1	1			0.727273	0.909091	0.545455		13	0.933333	1	1			0.566667	0.933333	0.933333
					14	0.545455					0.727273	0.909091	0.545455		14	0.966667					0.6	0.966667	0.966667
					15	0.727273					0.818182	1	0.909091		15	0.966667					0.6	0.966667	0.966667
					16	0.727273					0.818182	1	0.909091		16	1					0.8	1	1
					17	1					0.909091		1		17	1					0.8		1
					18						0.909091				18						1
					19						1				19						1

## Sheet: Figure_07
OPLS-DA scores from initial model, discriminating between De novo PD and control				OPLS-DA scored from new iRBD samples, predicted in the original model				Prediction of iRBD individuals by OPLS-DA and SVM models
Sample group	Predictive component	Orthognal component		Sample group	Predictive component	Orthognal component		Individual	MonthsSinceBaseline	OPLS-DA prediction of iRBD samples	SVM prediction of iRBD samples
Control	-3.00319	0.882138		iRBD	-0.306624	1.84579		iRBD_001	0	Predicted as PD	Predicted as PD
Control	-1.44412	2.53813		iRBD	-1.21875	0.876844		iRBD_002	0	Predicted as PD	Predicted as PD
Control	-4.43682	3.24431		iRBD	-0.662418	0.840191		iRBD_003	0	Predicted as PD	Predicted as PD
Control	-5.40768	-0.936343		iRBD	-2.41726	-0.0825793		iRBD_004	0	Predicted as PD	Predicted as PD
Control	-7.31182	0.495863		iRBD	-0.260653	2.32209		iRBD_005	0	Predicted as PD	Predicted as PD
Control	-2.43649	0.58455		iRBD	0.193566	3.85594		iRBD_006	0	Predicted as PD	Predicted as PD
Control	-2.69097	-4.18902		iRBD	0.18066	3.48942		iRBD_007	0	No prediction	Predicted as control
Control	-2.24442	-0.522397		iRBD	-0.0745735	3.19347		iRBD_008	0	Predicted as PD	Predicted as PD
Control	-3.41949	-0.23998		iRBD	-0.273084	1.9509		iRBD_009	0	No prediction	Predicted as control
Control	-2.74357	2.11655		iRBD	-0.207855	2.60662		iRBD_010	0	No prediction	Predicted as PD
Control	-1.91595	0.892503		iRBD	-1.40028	0.799513		iRBD_011	0	Predicted as PD	Predicted as PD
Control	-1.37954	-1.54973		iRBD	-1.01448	-0.0750152		iRBD_012	0	No prediction	Predicted as control
Control	-2.17661	4.2949		iRBD	-0.539012	-0.118765		iRBD_013	0	No prediction	Predicted as PD
Control	-0.923132	2.72697		iRBD	-1.56019	1.87415		iRBD_014	0	Predicted as PD	Predicted as PD
Control	-1.7657	1.14778		iRBD	-0.261221	2.59435		iRBD_015.1	0	Predicted as PD	Predicted as PD
Control	-1.39859	-1.48731		iRBD	-1.36045	2.82104		iRBD_015.2	21	Predicted as PD	Predicted as PD
Control	-1.72976	0.540185		iRBD	-1.95255	1.79144		iRBD_016.1	0	Predicted as PD	Predicted as PD
Control	-1.19019	1.01147		iRBD	-1.41847	2.27061		iRBD_016.2	22	No prediction	Predicted as control
Control	-3.21848	-1.19898		iRBD	-1.49342	2.36724		iRBD_017.1	0	Predicted as control	Predicted as control
Control	-7.29299	-6.61896		iRBD	-3.4653	-0.0584848		iRBD_017.2	22	No prediction	Predicted as control
Control	-5.9367	-0.312492		iRBD	-3.26553	1.14147		iRBD_018.1	0	Predicted as PD	Predicted as PD
Control	-1.33563	1.99004		iRBD	-2.77139	1.76193		iRBD_018.2	24	Predicted as PD	Predicted as PD
Control	-3.72245	-1.12195		iRBD	-2.33535	1.23498		iRBD_019.1	0	Predicted as PD	Predicted as PD
Control	-4.90129	-2.09659		iRBD	0.882759	0.235667		iRBD_019.2	24	Predicted as PD	Predicted as PD
Control	-4.74215	-0.0737875		iRBD	0.0107541	1.60071		iRBD_020.1	0	Predicted as PD	Predicted as PD
Control	-4.94783	-2.64656		iRBD	0.0241755	1.51518		iRBD_020.2	25	Predicted as PD	Predicted as PD
Control	-5.51784	-1.62131		iRBD	-0.73387	1.51826		iRBD_021.1	0	Predicted as PD	Predicted as PD
Control	-2.06391	4.54029		iRBD	0.183071	-1.83962		iRBD_021.2	25	Predicted as PD	Predicted as PD
Control	-3.58679	-2.30711		iRBD	0.775905	0.140695		iRBD_022.1	0	Predicted as PD	Predicted as PD
Control	-2.79044	1.89293		iRBD	0.0259612	-2.53273		iRBD_022.2	26	No prediction	Predicted as control
Control	-2.14866	2.36093		iRBD	0.0173956	1.40809		iRBD_023.1	0	No prediction	Predicted as PD
Control	-2.97321	-2.06342		iRBD	1.54935	-0.849638		iRBD_023.2	26	No prediction	Predicted as control
Control	-3.55678	0.499185		iRBD	0.493196	-0.229326		iRBD_024.1	0	No prediction	Predicted as control
Control	-5.12826	0.865278		iRBD	0.546586	0.33581		iRBD_024.2	26	No prediction	Predicted as control
Control	-3.1077	-3.00133		iRBD	-0.152784	-1.22231		iRBD_025.1	0	Predicted as PD	Predicted as PD
Control	-2.2542	-0.758619		iRBD	0.550058	1.15392		iRBD_025.2	29	Predicted as PD	Predicted as PD
DeNovoPD	1.1922	2.04514		iRBD	-0.384647	0.875509		iRBD_026.1	0	No prediction	Predicted as control
DeNovoPD	0.732035	3.5397		iRBD	1.40778	-0.6043		iRBD_026.2	22	No prediction	Predicted as PD
DeNovoPD	0.6469	2.90968		iRBD	0.771108	0.0516935		iRBD_026.3	46	No prediction	Predicted as control
DeNovoPD	1.37965	0.845839		iRBD	1.32444	0.186236		iRBD_027.1	0	Predicted as PD	Predicted as PD
DeNovoPD	1.56788	-0.138381		iRBD	1.17382	0.130417		iRBD_027.2	23	Predicted as PD	Predicted as PD
DeNovoPD	1.22616	2.68154		iRBD	0.487806	0.306012		iRBD_027.3	48	No prediction	Predicted as PD
DeNovoPD	-0.242446	2.40857		iRBD	1.23202	-0.814587		iRBD_028.1	0	No prediction	Predicted as PD
DeNovoPD	2.03631	-1.42644		iRBD	-0.879919	-1.63386		iRBD_028.2	25	No prediction	Predicted as control
DeNovoPD	0.344107	-0.749816		iRBD	1.68434	-2.2627		iRBD_028.3	48	No prediction	Predicted as PD
DeNovoPD	-0.545305	1.7656		iRBD	1.49276	-1.52025		iRBD_029.1	0	Predicted as PD	Predicted as PD
DeNovoPD	2.04671	-7.2433		iRBD	0.223466	0.209617		iRBD_029.2	23	Predicted as PD	Predicted as PD
DeNovoPD	-0.274854	-2.78421		iRBD	0.0846573	-3.58893		iRBD_029.3	49	Predicted as PD	Predicted as PD
DeNovoPD	0.125427	-0.674975		iRBD	-1.26203	-2.00843		iRBD_030.1	0	Predicted as PD	Predicted as PD
DeNovoPD	1.13616	-3.17493		iRBD	-0.920303	-2.7864		iRBD_030.2	26	Predicted as PD	Predicted as PD
DeNovoPD	-0.116353	-0.59488		iRBD	-1.4282	-7.03381		iRBD_030.3	49	Predicted as PD	Predicted as PD
DeNovoPD	2.58839	-1.27657		iRBD	1.07649	-3.42212		iRBD_031.1	0	No prediction	Predicted as control
DeNovoPD	0.258749	1.69622		iRBD	1.38396	-3.05836		iRBD_031.2	27	Predicted as PD	Predicted as PD
DeNovoPD	1.4822	-1.12625		iRBD	0.809123	-0.424707		iRBD_031.3	49	Predicted as PD	Predicted as control
DeNovoPD	1.33957	1.51671		iRBD	1.03395	-0.588723		iRBD_032.1	0	Predicted as PD	Predicted as PD
DeNovoPD	0.948212	-3.52489		iRBD	1.24463	0.835715		iRBD_032.2	25	Predicted as PD	Predicted as control
DeNovoPD	2.61562	-2.24472		iRBD	0.137916	-3.30457		iRBD_032.3	50	Predicted as PD	Predicted as PD
DeNovoPD	0.759857	4.52047		iRBD	0.883089	1.03092		iRBD_033.1	0	Predicted as control	Predicted as control
DeNovoPD	-0.0919096	1.85313		iRBD	1.34505	-1.59452		iRBD_033.2	24	Predicted as PD	Predicted as PD
DeNovoPD	0.32545	3.36802		iRBD	0.927437	-1.28786		iRBD_033.3	51	Predicted as PD	Predicted as PD
DeNovoPD	-1.44592	1.04616		iRBD	0.465081	-7.64828		iRBD_034.1	0	No prediction	Predicted as PD
DeNovoPD	-1.61259	-0.833955		iRBD	2.05728	-3.76289		iRBD_034.2	25	No prediction	Predicted as PD
DeNovoPD	-0.063694	4.42097		iRBD	0.703695	-5.48714		iRBD_034.3	51	Predicted as PD	Predicted as PD
DeNovoPD	-0.980089	0.225462		iRBD	1.14105	-3.65997		iRBD_035.1	0	Predicted as PD	Predicted as PD
DeNovoPD	-3.12734	2.99156		iRBD	2.07943	-2.74327		iRBD_035.2	28	Predicted as PD	Predicted as PD
DeNovoPD	0.876114	0.772832		iRBD	2.66495	-3.60935		iRBD_035.3	52	Predicted as PD	Predicted as PD
DeNovoPD	0.71327	-4.65746		iRBD	1.66247	-1.48872		iRBD_036.1	0	Predicted as PD	Predicted as PD
DeNovoPD	1.26163	-1.23596		iRBD	1.68517	-1.577		iRBD_036.2	27	Predicted as PD	Predicted as PD
DeNovoPD	2.87501	-0.270237		iRBD	0.0342532	-4.72627		iRBD_036.3	52	Predicted as PD	Predicted as PD
DeNovoPD	0.550213	-2.99789		iRBD	1.62883	-0.290323		iRBD_037.1	0	Predicted as PD	Predicted as PD
DeNovoPD	3.29601	-1.81579		iRBD	1.96916	-2.54659		iRBD_037.2	24	No prediction	Predicted as PD
DeNovoPD	2.54324	-7.44231		iRBD	2.40607	-9.02402		iRBD_037.3	58	No prediction	Predicted as PD
DeNovoPD	-0.227727	1.65631		iRBD	2.12853	-6.47252		iRBD_038.1	0	Predicted as PD	Predicted as PD
DeNovoPD	0.796484	-4.79263		iRBD	2.42242	-2.36692		iRBD_038.2	31	Predicted as PD	Predicted as PD
DeNovoPD	3.04093	1.92612		iRBD	1.35962	-2.30306		iRBD_038.3	64	Predicted as PD	Predicted as PD
DeNovoPD	1.98613	-1.36243		iRBD	1.6307	-2.31178		iRBD_039.1	0	Predicted as PD	Predicted as PD
DeNovoPD	4.13611	1.06006		iRBD	1.76976	0.210093		iRBD_039.2	24	Predicted as PD	Predicted as PD
DeNovoPD	0.704786	0.801375		iRBD	0.848407	-1.39792		iRBD_039.3	46	Predicted as PD	Predicted as PD
DeNovoPD	1.32158	-3.00647		iRBD	1.85255	-1.67221		iRBD_039.4	66	Predicted as PD	Predicted as PD
DeNovoPD	0.393969	0.149074		iRBD	0.363077	-1.33998		iRBD_040.1	0	Predicted as control	Predicted as control
DeNovoPD	3.40073	-1.53877		iRBD	1.3316	-2.02507		iRBD_040.2	20	Predicted as control	Predicted as control
DeNovoPD	2.27069	-6.57988		iRBD	0.978173	-2.8137		iRBD_040.3	42	Predicted as control	Predicted as control
DeNovoPD	1.68971	2.83198		iRBD	1.80949	-3.68182		iRBD_040.4	69	No prediction	Predicted as control
DeNovoPD	1.6752	0.721497		iRBD	1.20462	-1.30137		iRBD_041.1	0	Predicted as PD	Predicted as PD
DeNovoPD	0.702193	1.66264		iRBD	1.33348	-3.02578		iRBD_041.2	25	Predicted as PD	Predicted as PD
DeNovoPD	2.66262	2.46529		iRBD	1.15434	-3.60771		iRBD_041.3	52	Predicted as PD	Predicted as PD
DeNovoPD	2.13656	0.700748		iRBD	1.49625	-0.519588		iRBD_041.4	73	Predicted as PD	Predicted as PD
DeNovoPD	2.0049	3.07723		iRBD	1.72827	-0.161257		iRBD_042.1	0	Predicted as PD	Predicted as PD
DeNovoPD	1.72277	1.93824		iRBD	0.735116	0.124854		iRBD_042.2	27	Predicted as PD	Predicted as PD
DeNovoPD	0.394377	-1.63192		iRBD	1.39411	0.96024		iRBD_042.3	51	Predicted as PD	Predicted as PD
DeNovoPD	-0.57404	2.31487		iRBD	1.52895	-0.554299		iRBD_042.4	73	Predicted as PD	Predicted as PD
DeNovoPD	2.49422	1.19501		iRBD	0.634706	-6.05043		iRBD_043.1	0	Predicted as PD	Predicted as PD
DeNovoPD	0.221301	-2.69551		iRBD	1.31611	-0.277608		iRBD_043.2	25	Predicted as PD	Predicted as PD
DeNovoPD	2.34361	1.04255		iRBD	0.593249	1.11681		iRBD_043.3	54	Predicted as PD	Predicted as PD
DeNovoPD	2.39004	1.37412		iRBD	-0.409822	0.582277		iRBD_043.4	74	Predicted as PD	Predicted as PD
DeNovoPD	2.09964	1.26617		iRBD	-1.03443	0.476989		iRBD_044.1	0	Predicted as PD	Predicted as PD
DeNovoPD	1.33551	-0.817171		iRBD	-1.95694	-1.10261		iRBD_044.2	23	Predicted as PD	Predicted as PD
DeNovoPD	0.140912	-5.08186		iRBD	-2.77103	-4.13623		iRBD_044.3	48	Predicted as PD	Predicted as PD
DeNovoPD	0.250123	0.102051		iRBD	0.682165	2.25084		iRBD_044.4	74	Predicted as PD	Predicted as PD
DeNovoPD	0.576832	-0.446797		iRBD	-0.2541	-0.235553		iRBD_045.1	0	Predicted as PD	Predicted as PD
DeNovoPD	0.96132	-2.38193		iRBD	1.00089	-0.972454		iRBD_045.2	26	Predicted as PD	Predicted as PD
DeNovoPD	0.712141	0.741094		iRBD	0.838077	1.52374		iRBD_045.3	48	Predicted as PD	Predicted as PD
DeNovoPD	1.99607	2.38251		iRBD	0.405529	1.17367		iRBD_045.4	75	Predicted as PD	Predicted as PD
DeNovoPD	1.99574	1.75563		iRBD	0.381907	0.205117		iRBD_046.1	0	Predicted as PD	Predicted as PD
DeNovoPD	1.00667	-2.44304		iRBD	0.338662	1.88597		iRBD_046.2	25	Predicted as PD	Predicted as PD
DeNovoPD	1.32648	-1.95735		iRBD	0.404603	0.569812		iRBD_046.3	48	Predicted as PD	Predicted as PD
DeNovoPD	2.40007	2.08199		iRBD	0.0616362	-3.05162		iRBD_046.4	76	Predicted as PD	Predicted as PD
DeNovoPD	3.49564	-1.27031		iRBD	1.39101	0.865357		iRBD_047.1	0	No prediction	Predicted as control
DeNovoPD	2.35269	-1.33944		iRBD	0.116609	2.07132		iRBD_047.2	24	No prediction	Predicted as control
DeNovoPD	0.741916	2.91964		iRBD	0.609384	1.88682		iRBD_047.3	49	No prediction	Predicted as control
DeNovoPD	0.794194	2.27392		iRBD	0.147778	1.60659		iRBD_047.4	77	No prediction	Predicted as control
DeNovoPD	0.376281	-2.71497		iRBD	0.256299	2.32552		iRBD_048.1	0	Predicted as PD	Predicted as PD
DeNovoPD	1.00594	1.18743		iRBD	-1.15757	-0.233857		iRBD_048.2	24	Predicted as PD	Predicted as PD
DeNovoPD	1.25518	-0.864966		iRBD	-0.665479	0.405055		iRBD_048.3	48	Predicted as PD	Predicted as PD
DeNovoPD	1.7153	-0.879151		iRBD	0.0492517	0.798252		iRBD_048.4	72	Predicted as PD	Predicted as PD
DeNovoPD	1.72277	3.30628		iRBD	0.0880014	-1.85058		iRBD_048.5	86	Predicted as PD	Predicted as PD
DeNovoPD	-0.218468	2.11486		iRBD	-0.269232	-0.741117		iRBD_049.1	0	Predicted as PD	Predicted as PD
DeNovoPD	0.215416	3.17309		iRBD	-1.33559	-2.73777		iRBD_049.2	25	No prediction	Predicted as PD
DeNovoPD	0.590019	-0.884016		iRBD	-0.937545	1.16254		iRBD_049.3	50	No prediction	Predicted as PD
DeNovoPD	1.17161	4.2944		iRBD	-1.24505	-1.71215		iRBD_049.4	69	No prediction	Predicted as PD
DeNovoPD	0.176331	1.53014		iRBD	0.357077	2.5987		iRBD_049.5	88	Predicted as PD	Predicted as PD
DeNovoPD	-0.0607682	-1.23962		iRBD	-1.51128	-1.90594		iRBD_050.1	0	Predicted as PD	Predicted as PD
DeNovoPD	-1.45382	2.13427		iRBD	-0.512677	0.880384		iRBD_050.2	24	No prediction	Predicted as PD
DeNovoPD	1.78811	2.96058		iRBD	-0.369093	-0.866643		iRBD_050.3	47	Predicted as PD	Predicted as PD
DeNovoPD	-0.154	-0.914249		iRBD	-0.629644	0.611535		iRBD_050.4	72	Predicted as PD	Predicted as PD
DeNovoPD	0.717258	2.04151		iRBD	-0.848569	0.421394		iRBD_050.5	95	Predicted as PD	Predicted as PD
DeNovoPD	2.08714	-1.1515		iRBD	-0.844003	1.83996		iRBD_051.1	0	Predicted as PD	Predicted as PD
DeNovoPD	2.48373	-3.06022		iRBD	-0.485166	1.09963		iRBD_051.2	24	Predicted as PD	Predicted as PD
DeNovoPD	3.04769	1.03824		iRBD	-1.10378	-0.225467		iRBD_051.3	49	Predicted as PD	Predicted as PD
DeNovoPD	2.13015	-2.09357		iRBD	0.0869451	-0.634294		iRBD_051.4	74	Predicted as PD	Predicted as PD
DeNovoPD	2.1732	-2.32691		iRBD	-1.4089	-1.68353		iRBD_051.5	97	Predicted as PD	Predicted as PD
DeNovoPD	0.702219	-0.133866		iRBD	-0.86353	0.993267		iRBD_052.1	0	Predicted as PD	Predicted as PD
DeNovoPD	3.13832	-4.54363		iRBD	-0.869829	1.14755		iRBD_052.2	24	Predicted as PD	Predicted as PD
DeNovoPD	2.52585	0.359012		iRBD	-0.785114	-2.48565		iRBD_052.3	48	Predicted as PD	Predicted as PD
DeNovoPD	3.31357	0.806248		iRBD	-1.72846	-5.05464		iRBD_052.4	71	Predicted as PD	Predicted as PD
				iRBD	0.122083	-1.00701		iRBD_052.5	97	Predicted as PD	Predicted as PD
				iRBD	0.30949	0.891534		iRBD_053.1	0	No prediction	Predicted as control
				iRBD	-1.13764	-3.41975		iRBD_053.2	24	No prediction	Predicted as control
				iRBD	-2.62846	0.58477		iRBD_053.3	49	Predicted as PD	Predicted as control
				iRBD	-1.9143	1.28283		iRBD_053.4	71	No prediction	Predicted as control
				iRBD	0.268066	3.37043		iRBD_053.5	98	Predicted as PD	Predicted as PD
				iRBD	-1.44592	1.17966		iRBD_054.1	0	Predicted as PD	Predicted as PD
				iRBD	-0.730479	2.91795		iRBD_054.2	36	No prediction	Predicted as control
				iRBD	0.0920932	2.83106		iRBD_054.3	48	No prediction	Predicted as control
				iRBD	-1.77417	1.1329		iRBD_054.4	83	No prediction	Predicted as control
				iRBD	-0.681106	1.3427		iRBD_054.5	101	Predicted as PD	Predicted as PD

## Sheet: Figure_08
Spearman correlation rho-values between targeted proteomics and clinical variables
	MMSE	Hoehn-Yahr	UPDRS I	UPDRS II	UPDRS III	UPDRS total score	A2M	ADIPOQ	APOE	BCHE	C3	CST3	DKK3	FABP5	FGA	GRN	HPX	HSPA1L	HSPA5	ICAM1	ITIH2	LMO7	MASP2	PGK1	PKM	PLD3	PPP3CB	PRG4	PTGDS	SAA1	SELE	SERPINA3	SERPINF2	SERPING1	SOD3	SPP2	TUBA4A	VCAM1
MMSE	1	-0.227402	-0.212002	-0.164793	-0.306878	-0.292218	-0.320811	-0.0261789	-0.0463321	-0.174233	-0.352037	-0.190607	0.146018	-0.324058	0.0212565	0.0488951	-0.245635	-0.192231	-0.221674	-0.0572348	-0.047656	0.0205889	-0.090237	-0.170081	-0.130498	-0.0634845	0.187739	-0.271464	-0.263407	-0.163782	0.0509602	-0.261342	-0.270185	-0.219298	-0.0866752	-0.0635659	-0.12656	-0.136382
Hoehn-Yahr	-0.227402	1	0.613016	0.881516	0.691505	0.768377	0.182732	0.372331	0.167676	0.0192321	0.29673	0.184393	-0.323256	0.122719	0.0774445	-0.449238	0.323952	0.194727	0.213859	-0.0452288	0.210021	-0.0268486	-0.214184	0.135439	0.151006	0.164676	-0.33886	0.111853	0.200118	0.140202	-0.24436	0.333501	0.338116	0.25962	0.104305	0.214851	0.183495	0.150253
UPDRS I	-0.212002	0.613016	1	0.695349	0.441121	0.591393	0.0487331	0.254611	-0.0182191	-0.00674507	0.0764487	0.0356753	-0.237524	0.0943589	-0.00259172	-0.157034	0.166275	0.175923	0.0995098	-0.0724799	0.175372	-0.0492206	-0.0922579	0.11628	0.115809	0.0838317	-0.169117	0.0126033	-0.0301669	0.0409794	-0.226666	0.0648287	0.101848	0.0652529	0.0451093	0.0817947	0.166462	0.015845
UPDRS II	-0.164793	0.881516	0.695349	1	0.642264	0.777935	0.101429	0.402021	0.0970932	-0.00562214	0.280274	0.138627	-0.380312	0.133189	0.0672915	-0.452537	0.342439	0.198745	0.203729	-0.108608	0.153181	-0.0760517	-0.248293	0.135757	0.11352	0.12045	-0.420707	0.0770217	0.113207	0.0862808	-0.353514	0.313178	0.32952	0.199205	0.0759714	0.191327	0.201349	0.117443
UPDRS III	-0.306878	0.691505	0.441121	0.642264	1	0.966912	0.43988	0.343652	0.0502411	-0.0445142	0.344119	0.275567	-0.384693	0.216237	0.0702001	-0.487571	0.34088	0.28202	0.300219	-0.00409516	0.0904398	-0.0664224	-0.215511	0.253761	0.121758	0.111049	-0.277309	-0.0118133	0.276787	0.121437	-0.296069	0.353648	0.301339	0.287123	0.12894	0.193698	0.221404	0.312874
UPDRS total score	-0.292218	0.768377	0.591393	0.777935	0.966912	1	0.367582	0.373274	0.0619975	-0.0275475	0.337192	0.260435	-0.396617	0.19328	0.0694726	-0.482894	0.360091	0.279488	0.285899	-0.0197873	0.118512	-0.0543916	-0.202266	0.238237	0.137277	0.139759	-0.319881	-0.00124455	0.244706	0.144584	-0.32213	0.351026	0.302863	0.263921	0.112026	0.18549	0.224563	0.275394
A2M	-0.320811	0.182732	0.0487331	0.101429	0.43988	0.367582	1	0.278266	0.161574	0.163852	0.518427	0.267832	-0.170188	0.373678	0.188962	-0.145005	0.374412	0.324222	0.345547	0.222851	0.166535	-0.00797971	0.0128378	0.220681	0.129953	0.113535	-0.0944276	0.223373	0.516423	0.269331	-0.0588967	0.48228	0.472037	0.532963	0.271222	0.320686	0.209126	0.267979
ADIPOQ	-0.0261789	0.372331	0.254611	0.402021	0.343652	0.373274	0.278266	1	0.0742269	-0.0197883	0.326519	0.0564579	-0.300546	0.161501	0.100946	-0.359775	0.330758	0.218252	0.182719	0.0385621	-0.00159984	-0.137782	-0.252683	0.116876	0.0754951	0.00173319	-0.384067	0.0323139	0.0590674	0.228872	-0.236967	0.432304	0.336167	0.371666	0.443261	0.546132	0.171817	0.172778
APOE	-0.0463321	0.167676	-0.0182191	0.0970932	0.0502411	0.0619975	0.161574	0.0742269	1	0.356165	0.203917	0.116876	0.17889	0.137685	0.172925	0.0801824	0.206204	0.307443	0.401395	0.320398	0.363496	0.218549	0.155399	0.183406	0.242211	0.280575	0.130817	0.482372	0.261726	0.386803	0.184026	0.181148	0.15337	0.245166	0.186484	0.188211	0.222369	0.104448
BCHE	-0.174233	0.0192321	-0.00674507	-0.00562214	-0.0445142	-0.0275475	0.163852	-0.0197883	0.356165	1	0.381119	-0.010677	0.190347	0.192923	0.148756	0.110789	0.239308	0.286806	0.273705	0.214238	0.56373	0.293971	0.248181	0.149385	0.389572	0.262245	-0.0626317	0.435748	0.323442	0.193031	0.247795	0.240484	0.418749	0.3747	0.15936	0.241157	0.172003	-0.117881
C3	-0.352037	0.29673	0.0764487	0.280274	0.344119	0.337192	0.518427	0.326519	0.203917	0.381119	1	0.20955	-0.379002	0.280974	0.319871	-0.331899	0.557243	0.388221	0.430514	0.160979	0.250668	0.0847478	0.120105	0.204746	0.145254	0.141895	-0.59213	0.562404	0.431758	0.368932	-0.227036	0.830641	0.885523	0.755107	0.0335878	0.303595	0.336167	0.136187
CST3	-0.190607	0.184393	0.0356753	0.138627	0.275567	0.260435	0.267832	0.0564579	0.116876	-0.010677	0.20955	1	-0.110467	0.134692	0.0872744	-0.0548532	0.311131	0.0806214	0.155458	0.245074	0.0338894	0.0445956	0.210282	0.0681104	-0.130587	0.19196	0.0413646	0.135133	0.548434	0.267316	-0.0414301	0.251917	0.0986489	0.122861	0.0522287	-0.0615013	0.00190225	0.468042
DKK3	0.146018	-0.323256	-0.237524	-0.380312	-0.384693	-0.396617	-0.170188	-0.300546	0.17889	0.190347	-0.379002	-0.110467	1	-0.0242871	0.0352697	0.395927	-0.518715	-0.0943566	-0.127129	0.0946542	0.183314	0.158819	0.145713	-0.0941323	0.291859	0.0582077	0.609511	0.00173642	-0.0704809	-0.0461407	0.819842	-0.32173	-0.300395	-0.196342	0.148129	-0.109843	-0.129524	-0.120544
FABP5	-0.324058	0.122719	0.0943589	0.133189	0.216237	0.19328	0.373678	0.161501	0.137685	0.192923	0.280974	0.134692	-0.0242871	1	0.214324	0.0519782	0.193661	0.62203	0.548099	0.130084	0.232394	0.208309	0.00657614	0.601411	0.147097	0.242438	-0.0769682	0.311637	0.302171	0.242583	0.046452	0.35891	0.321568	0.364107	0.356348	0.298704	0.613023	0.112732
FGA	0.0212565	0.0774445	-0.00259172	0.0672915	0.0702001	0.0694726	0.188962	0.100946	0.172925	0.148756	0.319871	0.0872744	0.0352697	0.214324	1	-0.0464784	0.143201	0.325319	0.338816	0.223437	0.25439	0.461823	0.0413618	0.245459	0.177363	0.15186	-0.151152	0.262048	0.312745	0.264254	-0.00711638	0.375598	0.307443	0.37709	0.0991512	0.30099	0.302902	0.18187
GRN	0.0488951	-0.449238	-0.157034	-0.452537	-0.487571	-0.482894	-0.145005	-0.359775	0.0801824	0.110789	-0.331899	-0.0548532	0.395927	0.0519782	-0.0464784	1	-0.31016	0.0202712	-0.00844796	0.106448	0.0968832	0.337148	0.151927	0.00833089	-0.135626	0.0535393	0.432542	0.179207	-0.0185836	-0.0142028	0.384733	-0.325329	-0.331221	-0.176968	0.0225538	-0.244679	0.00981368	-0.209594
HPX	-0.245635	0.323952	0.166275	0.342439	0.34088	0.360091	0.374412	0.330758	0.206204	0.239308	0.557243	0.311131	-0.518715	0.193661	0.143201	-0.31016	1	0.268618	0.361501	0.112043	0.256219	0.10677	0.0425276	0.132094	0.0925568	0.227566	-0.459869	0.341211	0.451693	0.331907	-0.462828	0.579539	0.512204	0.481295	0.161101	0.392898	0.204561	0.135787
HSPA1L	-0.192231	0.194727	0.175923	0.198745	0.28202	0.279488	0.324222	0.218252	0.307443	0.286806	0.388221	0.0806214	-0.0943566	0.62203	0.325319	0.0202712	0.268618	1	0.871525	0.171744	0.325056	0.304102	0.0678178	0.887938	0.213901	0.456686	-0.158947	0.32847	0.303995	0.314109	0.00728709	0.393323	0.379739	0.362974	0.173144	0.299381	0.904224	0.250722
HSPA5	-0.221674	0.213859	0.0995098	0.203729	0.300219	0.285899	0.345547	0.182719	0.401395	0.273705	0.430514	0.155458	-0.127129	0.548099	0.338816	-0.00844796	0.361501	0.871525	1	0.232368	0.248717	0.250102	0.0793971	0.742318	0.13747	0.467395	-0.151077	0.384865	0.34262	0.332085	-0.017252	0.440299	0.381938	0.380743	0.0920782	0.241562	0.781597	0.247673
ICAM1	-0.0572348	-0.0452288	-0.0724799	-0.108608	-0.00409516	-0.0197873	0.222851	0.0385621	0.320398	0.214238	0.160979	0.245074	0.0946542	0.130084	0.223437	0.106448	0.112043	0.171744	0.232368	1	0.106999	0.306355	0.219296	0.0740025	0.200863	0.330974	0.124388	0.218032	0.419803	0.368985	0.13387	0.151015	0.079163	0.104234	0.229611	0.0120037	-0.00497512	0.307955
ITIH2	-0.047656	0.210021	0.175372	0.153181	0.0904398	0.118512	0.166535	-0.00159984	0.363496	0.56373	0.250668	0.0338894	0.183314	0.232394	0.25439	0.0968832	0.256219	0.325056	0.248717	0.106999	1	0.44643	0.14662	0.218837	0.466374	0.388446	-0.00853627	0.340508	0.378183	0.179976	0.172383	0.283002	0.352044	0.403497	0.240474	0.363584	0.213087	0.041035
LMO7	0.0205889	-0.0268486	-0.0492206	-0.0760517	-0.0664224	-0.0543916	-0.00797971	-0.137782	0.218549	0.293971	0.0847478	0.0445956	0.158819	0.208309	0.461823	0.337148	0.10677	0.304102	0.250102	0.306355	0.44643	1	0.174212	0.272266	0.228144	0.461869	0.108787	0.313043	0.373373	0.286387	0.167164	0.185962	0.0882158	0.261828	0.207441	0.101293	0.230387	-0.0437128
MASP2	-0.090237	-0.214184	-0.0922579	-0.248293	-0.215511	-0.202266	0.0128378	-0.252683	0.155399	0.248181	0.120105	0.210282	0.145713	0.00657614	0.0413618	0.151927	0.0425276	0.0678178	0.0793971	0.219296	0.14662	0.174212	1	0.0138279	0.0379036	0.203885	0.138084	0.174695	0.191679	0.186744	0.219832	0.0468052	0.023227	0.00792118	-0.118112	-0.189816	-0.0430251	0.0571798
PGK1	-0.170081	0.135439	0.11628	0.135757	0.253761	0.238237	0.220681	0.116876	0.183406	0.149385	0.204746	0.0681104	-0.0941323	0.601411	0.245459	0.00833089	0.132094	0.887938	0.742318	0.0740025	0.218837	0.272266	0.0138279	1	0.179143	0.384975	-0.0481577	0.197903	0.193391	0.162095	-0.000331675	0.232553	0.192128	0.190177	0.0545081	0.199337	0.866379	0.208555
PKM	-0.130498	0.151006	0.115809	0.11352	0.121758	0.137277	0.129953	0.0754951	0.242211	0.389572	0.145254	-0.130587	0.291859	0.147097	0.177363	-0.135626	0.0925568	0.213901	0.13747	0.200863	0.466374	0.228144	0.0379036	0.179143	1	0.26024	0.0395741	0.192664	0.201356	0.0717495	0.150571	0.119437	0.180948	0.209063	0.272087	0.305643	0.102566	-0.0475173
PLD3	-0.0634845	0.164676	0.0838317	0.12045	0.111049	0.139759	0.113535	0.00173319	0.280575	0.262245	0.141895	0.19196	0.0582077	0.242438	0.15186	0.0535393	0.227566	0.456686	0.467395	0.330974	0.388446	0.461869	0.203885	0.384975	0.26024	1	0.0983055	0.231028	0.359802	0.327935	0.152134	0.120513	0.103999	0.165451	0.130187	0.124632	0.356336	0.15375
PPP3CB	0.187739	-0.33886	-0.169117	-0.420707	-0.277309	-0.319881	-0.0944276	-0.384067	0.130817	-0.0626317	-0.59213	0.0413646	0.609511	-0.0769682	-0.151152	0.432542	-0.459869	-0.158947	-0.151077	0.124388	-0.00853627	0.108787	0.138084	-0.0481577	0.0395741	0.0983055	1	-0.147037	-0.134812	-0.167757	0.548603	-0.535954	-0.61024	-0.444327	0.00421964	-0.24637	-0.164159	-0.0435143
PRG4	-0.271464	0.111853	0.0126033	0.0770217	-0.0118133	-0.00124455	0.223373	0.0323139	0.482372	0.435748	0.562404	0.135133	0.00173642	0.311637	0.262048	0.179207	0.341211	0.32847	0.384865	0.218032	0.340508	0.313043	0.174695	0.197903	0.192664	0.231028	-0.147037	1	0.363072	0.409339	0.0762609	0.455668	0.510653	0.567798	0.0880105	0.222973	0.322295	-0.10796
PTGDS	-0.263407	0.200118	-0.0301669	0.113207	0.276787	0.244706	0.516423	0.0590674	0.261726	0.323442	0.431758	0.548434	-0.0704809	0.302171	0.312745	-0.0185836	0.451693	0.303995	0.34262	0.419803	0.378183	0.373373	0.191679	0.193391	0.201356	0.359802	-0.134812	0.363072	1	0.406866	0.0392108	0.477183	0.422798	0.498625	0.288245	0.157311	0.153887	0.301507
SAA1	-0.163782	0.140202	0.0409794	0.0862808	0.121437	0.144584	0.269331	0.228872	0.386803	0.193031	0.368932	0.267316	-0.0461407	0.242583	0.264254	-0.0142028	0.331907	0.314109	0.332085	0.368985	0.179976	0.286387	0.186744	0.162095	0.0717495	0.327935	-0.167757	0.409339	0.406866	1	0.0405003	0.454629	0.286335	0.396566	0.168748	0.200738	0.213881	0.0986627
SELE	0.0509602	-0.24436	-0.226666	-0.353514	-0.296069	-0.32213	-0.0588967	-0.236967	0.184026	0.247795	-0.227036	-0.0414301	0.819842	0.046452	-0.00711638	0.384733	-0.462828	0.00728709	-0.017252	0.13387	0.172383	0.167164	0.219832	-0.000331675	0.150571	0.152134	0.548603	0.0762609	0.0392108	0.0405003	1	-0.240811	-0.169793	-0.111365	0.15903	-0.0605648	-0.05538	-0.108097
SERPINA3	-0.261342	0.333501	0.0648287	0.313178	0.353648	0.351026	0.48228	0.432304	0.181148	0.240484	0.830641	0.251917	-0.32173	0.35891	0.375598	-0.325329	0.579539	0.393323	0.440299	0.151015	0.283002	0.185962	0.0468052	0.232553	0.119437	0.120513	-0.535954	0.455668	0.477183	0.454629	-0.240811	1	0.832914	0.815042	0.158202	0.400922	0.368866	0.188269
SERPINF2	-0.270185	0.338116	0.101848	0.32952	0.301339	0.302863	0.472037	0.336167	0.15337	0.418749	0.885523	0.0986489	-0.300395	0.321568	0.307443	-0.331221	0.512204	0.379739	0.381938	0.079163	0.352044	0.0882158	0.023227	0.192128	0.180948	0.103999	-0.61024	0.510653	0.422798	0.286335	-0.169793	0.832914	1	0.797142	0.0887098	0.387352	0.337162	0.080758
SERPING1	-0.219298	0.25962	0.0652529	0.199205	0.287123	0.263921	0.532963	0.371666	0.245166	0.3747	0.755107	0.122861	-0.196342	0.364107	0.37709	-0.176968	0.481295	0.362974	0.380743	0.104234	0.403497	0.261828	0.00792118	0.190177	0.209063	0.165451	-0.444327	0.567798	0.498625	0.396566	-0.111365	0.815042	0.797142	1	0.253398	0.463238	0.320827	0.0101356
SOD3	-0.0866752	0.104305	0.0451093	0.0759714	0.12894	0.112026	0.271222	0.443261	0.186484	0.15936	0.0335878	0.0522287	0.148129	0.356348	0.0991512	0.0225538	0.161101	0.173144	0.0920782	0.229611	0.240474	0.207441	-0.118112	0.0545081	0.272087	0.130187	0.00421964	0.0880105	0.288245	0.168748	0.15903	0.158202	0.0887098	0.253398	1	0.454754	0.0639353	0.114151
SPP2	-0.0635659	0.214851	0.0817947	0.191327	0.193698	0.18549	0.320686	0.546132	0.188211	0.241157	0.303595	-0.0615013	-0.109843	0.298704	0.30099	-0.244679	0.392898	0.299381	0.241562	0.0120037	0.363584	0.101293	-0.189816	0.199337	0.305643	0.124632	-0.24637	0.222973	0.157311	0.200738	-0.0605648	0.400922	0.387352	0.463238	0.454754	1	0.268574	0.0900449
TUBA4A	-0.12656	0.183495	0.166462	0.201349	0.221404	0.224563	0.209126	0.171817	0.222369	0.172003	0.336167	0.00190225	-0.129524	0.613023	0.302902	0.00981368	0.204561	0.904224	0.781597	-0.00497512	0.213087	0.230387	-0.0430251	0.866379	0.102566	0.356336	-0.164159	0.322295	0.153887	0.213881	-0.05538	0.368866	0.337162	0.320827	0.0639353	0.268574	1	0.137713
VCAM1	-0.136382	0.150253	0.015845	0.117443	0.312874	0.275394	0.267979	0.172778	0.104448	-0.117881	0.136187	0.468042	-0.120544	0.112732	0.18187	-0.209594	0.135787	0.250722	0.247673	0.307955	0.041035	-0.0437128	0.0571798	0.208555	-0.0475173	0.15375	-0.0435143	-0.10796	0.301507	0.0986627	-0.108097	0.188269	0.080758	0.0101356	0.114151	0.0900449	0.137713	1

## Sheet: SupplementaryFigure_01
Network edges and nodes information
Network edges						Network nodes
Ingenuity Canonical Pathways	-log IPA enrichment p-value	Proteins	Upregulated_PD_1 Downregulated_PD_0	-log10 PD vs control p-value		Ingenuity Canonical Pathways	NodeType	-log IPA enrichment p-value	Fold change	-log10 PD vs control p-value
PI3K Signaling in B Lymphocytes	1.31	C3	1	8.50289		PI3K Signaling in B Lymphocytes	Pathway	1.31
Neuroinflammation Signaling Pathway	1.35	PPP3CB	0	-7.4134		Neuroinflammation Signaling Pathway	Pathway	1.35
Sirtuin Signaling Pathway	1.41	PGK1	1	3.35334		Sirtuin Signaling Pathway	Pathway	1.41
Huntington's Disease Signaling	1.43	HSPA1L	1	4.22446		Huntington's Disease Signaling	Pathway	1.43
Protein Ubiquitination Pathway	1.46	HSPA1L	1	4.22446		Protein Ubiquitination Pathway	Pathway	1.46
Role of Osteoblasts, Osteoclasts and Chondrocytes in Rheumatoid Arthritis	1.61	DKK3	0	-8.01293		Role of Osteoblasts, Osteoclasts and Chondrocytes in Rheumatoid Arthritis	Pathway	1.61
IL-8 Signaling	1.67	PLD3	1	2.10055		IL-8 Signaling	Pathway	1.67
Sertoli Cell-Sertoli Cell Junction Signaling	1.69	A2M	1	4.75602		Sertoli Cell-Sertoli Cell Junction Signaling	Pathway	1.69
Gap Junction Signaling	1.72	PPP3CB	0	-7.4134		Gap Junction Signaling	Pathway	1.72
Agranulocyte Adhesion and Diapedesis	1.73	SELE	0	-5.55419		Agranulocyte Adhesion and Diapedesis	Pathway	1.73
Natural Killer Cell Signaling	1.73	HSPA1L	1	4.22446		Natural Killer Cell Signaling	Pathway	1.73
Hepatic Fibrosis / Hepatic Stellate Cell Activation	1.74	A2M	1	4.75602		Hepatic Fibrosis / Hepatic Stellate Cell Activation	Pathway	1.74
Granulocyte Adhesion and Diapedesis	1.81	SELE	0	-5.55419		Granulocyte Adhesion and Diapedesis	Pathway	1.81
Aldosterone Signaling in Epithelial Cells	1.84	HSPA1L	1	4.22446		Aldosterone Signaling in Epithelial Cells	Pathway	1.84
Germ Cell-Sertoli Cell Junction Signaling	1.85	A2M	1	4.75602		Germ Cell-Sertoli Cell Junction Signaling	Pathway	1.85
Gαq Signaling	1.86	PLD3	1	2.10055		Gαq Signaling	Pathway	1.86
HMGB1 Signaling	1.88	SELE	0	-5.55419		HMGB1 Signaling	Pathway	1.88
eNOS Signaling	1.94	HSPA1L	1	4.22446		eNOS Signaling	Pathway	1.94
Role of PKR in Interferon Induction and Antiviral Response	2.04	HSPA1L	1	4.22446		Role of PKR in Interferon Induction and Antiviral Response	Pathway	2.04
Atherosclerosis Signaling	2.06	SELE	0	-5.55419		Atherosclerosis Signaling	Pathway	2.06
Unfolded protein response	2.37	HSPA1L	1	4.22446		Unfolded protein response	Pathway	2.37
Immunogenic Cell Death Signaling Pathway	2.42	HSPA1L	1	4.22446		Immunogenic Cell Death Signaling Pathway	Pathway	2.42
BAG2 Signaling Pathway	2.45	HSPA1L	1	4.22446		BAG2 Signaling Pathway	Pathway	2.45
HIF1α Signaling	2.86	HSPA1L	1	4.22446		HIF1α Signaling	Pathway	2.86
Role of Macrophages, Fibroblasts and Endothelial Cells in Rheumatoid Arthritis	3.44	DKK3	0	-8.01293		Role of Macrophages, Fibroblasts and Endothelial Cells in Rheumatoid Arthritis	Pathway	3.44
Glucocorticoid Receptor Signaling	4.69	A2M	1	4.75602		Glucocorticoid Receptor Signaling	Pathway	4.69
FXR/RXR Activation	5.01	C3	1	8.50289		FXR/RXR Activation	Pathway	5.01
LXR/RXR Activation	5.04	C3	1	8.50289		LXR/RXR Activation	Pathway	5.04
Complement System	5.09	C3	1	8.50289		Complement System	Pathway	5.09
Coagulation System	5.13	A2M	1	4.75602		Coagulation System	Pathway	5.13
Acute Phase Response Signaling	9.11	A2M	1	4.75602		Acute Phase Response Signaling	Pathway	9.11
PI3K Signaling in B Lymphocytes	1.31	PPP3CB	0	-7.4134		GRN	Protein		0	-10.9295
Neuroinflammation Signaling Pathway	1.35	VCAM1	1	2.15326		SERPINA3	Protein		1	8.95069
Sirtuin Signaling Pathway	1.41	TUBA4A	1	4.02013		HPX	Protein		1	8.76988
Huntington's Disease Signaling	1.43	HSPA5	1	5.55419		C3	Protein		1	8.50289
Protein Ubiquitination Pathway	1.46	HSPA5	1	5.55419		DKK3	Protein		0	-8.01293
Role of Osteoblasts, Osteoclasts and Chondrocytes in Rheumatoid Arthritis	1.61	PPP3CB	0	-7.4134		SERPINF2	Protein		1	8.01293
IL-8 Signaling	1.67	VCAM1	1	2.15326		PPP3CB	Protein		0	-7.4134
Sertoli Cell-Sertoli Cell Junction Signaling	1.69	TUBA4A	1	4.02013		SERPING1	Protein		1	6.43304
Gap Junction Signaling	1.72	TUBA4A	1	4.02013		HSPA5	Protein		1	5.55419
Agranulocyte Adhesion and Diapedesis	1.73	VCAM1	1	2.15326		SELE	Protein		0	-5.55419
Natural Killer Cell Signaling	1.73	HSPA5	1	5.55419		A2M	Protein		1	4.75602
Hepatic Fibrosis / Hepatic Stellate Cell Activation	1.74	VCAM1	1	2.15326		ADIPOQ	Protein		1	4.22813
Granulocyte Adhesion and Diapedesis	1.81	VCAM1	1	2.15326		HSPA1L	Protein		1	4.22446
Aldosterone Signaling in Epithelial Cells	1.84	HSPA5	1	5.55419		TUBA4A	Protein		1	4.02013
Germ Cell-Sertoli Cell Junction Signaling	1.85	TUBA4A	1	4.02013		PGK1	Protein		1	3.35334
Gαq Signaling	1.86	PPP3CB	0	-7.4134		SPP2	Protein		1	3.34732
HMGB1 Signaling	1.88	VCAM1	1	2.15326		PTGDS	Protein		1	3.23073
eNOS Signaling	1.94	HSPA5	1	5.55419		MASP2	Protein		0	-2.34416
Role of PKR in Interferon Induction and Antiviral Response	2.04	HSPA5	1	5.55419		CST3	Protein		1	2.22011
Atherosclerosis Signaling	2.06	VCAM1	1	2.15326		VCAM1	Protein		1	2.15326
Unfolded protein response	2.37	HSPA5	1	5.55419		FABP5	Protein		1	2.12044
Immunogenic Cell Death Signaling Pathway	2.42	HSPA5	1	5.55419		PLD3	Protein		1	2.10055
BAG2 Signaling Pathway	2.45	HSPA5	1	5.55419		FGA	Protein		1	1.40334
HIF1α Signaling	2.86	HSPA5	1	5.55419
Role of Macrophages, Fibroblasts and Endothelial Cells in Rheumatoid Arthritis	3.44	PPP3CB	0	-7.4134
Glucocorticoid Receptor Signaling	4.69	HSPA1L	1	4.22446
FXR/RXR Activation	5.01	FGA	1	1.40334
LXR/RXR Activation	5.04	FGA	1	1.40334
Complement System	5.09	MASP2	0	-2.34416
Coagulation System	5.13	FGA	1	1.40334
Acute Phase Response Signaling	9.11	C3	1	8.50289
HIF1α Signaling	2.86	PPP3CB	0	-7.4134
Role of Macrophages, Fibroblasts and Endothelial Cells in Rheumatoid Arthritis	3.44	SELE	0	-5.55419
Glucocorticoid Receptor Signaling	4.69	HSPA5	1	5.55419
FXR/RXR Activation	5.01	HPX	1	8.76988
LXR/RXR Activation	5.04	HPX	1	8.76988
Complement System	5.09	SERPING1	1	6.43304
Coagulation System	5.13	SERPINF2	1	8.01293
Acute Phase Response Signaling	9.11	FGA	1	1.40334
Role of Macrophages, Fibroblasts and Endothelial Cells in Rheumatoid Arthritis	3.44	VCAM1	1	2.15326
Glucocorticoid Receptor Signaling	4.69	PPP3CB	0	-7.4134
FXR/RXR Activation	5.01	SERPINF2	1	8.01293
LXR/RXR Activation	5.04	SERPINF2	1	8.01293
Acute Phase Response Signaling	9.11	HPX	1	8.76988
Glucocorticoid Receptor Signaling	4.69	SELE	0	-5.55419
Acute Phase Response Signaling	9.11	SERPINA3	1	8.95069
Glucocorticoid Receptor Signaling	4.69	VCAM1	1	2.15326
Acute Phase Response Signaling	9.11	SERPINF2	1	8.01293
Acute Phase Response Signaling	9.11	SERPING1	1	6.43304

## Sheet: SupplementaryFigure_02
Coordinates for PCA scores and loadings scatter plots
PCA scores				PCA loadings
Class	M1.t[1]	M1.t[2]		Primary ID	M1.p[1]	M1.p[2]
Control	-2.78098	1.13089		SERPINF2	0.258686	-0.210563
Control	-3.14971	-0.272976		A2M	0.196549	-0.091424
Control	-5.83958	1.20046		SERPINA3	0.290745	-0.166055
Control	-2.85633	4.10618		ADIPOQ	0.120671	-0.190681
Control	-5.1637	5.84242		APOE	0.138738	0.103516
Control	-2.00905	0.88167		BCHE	0.14137	0.116626
Control	2.27354	3.99687		C3	0.26496	-0.220147
Control	-0.918559	0.787808		CST3	0.0893242	0.153285
Control	-1.89114	2.2754		DKK3	-0.0786104	0.331049
Control	-3.58591	1.18713		FABP5	0.14984	0.0754386
Control	-2.1559	-0.772477		FGA	0.161629	0.0300598
Control	0.311237	-0.500799		GRN	-0.0226755	0.143966
Control	-5.13406	-0.549973		HPX	0.221412	-0.164273
Control	-2.93092	-2.17923		HSPA1L	0.258126	0.172859
Control	-1.8818	-0.324572		HSPA5	0.257478	0.135569
Control	0.0935503	-1.53831		SERPING1	0.27577	-0.164177
Control	-1.70189	0.320006		ICAM1	0.109174	0.187079
Control	-1.6473	-0.321872		ITIH2	0.134509	0.15435
Control	-1.67167	-1.01477		LMO7	0.143943	0.241774
Control	0.637993	6.31885		SELE	-0.0675266	0.343781
Control	-3.92106	3.69604		MASP2	0.0670581	0.14876
Control	-2.89202	-1.52677		PGK1	0.20392	0.179992
Control	-1.72989	1.79871		PKM	0.0771529	0.162923
Control	-1.69998	2.55762		PLD3	0.178464	0.206862
Control	-3.60761	1.98933		PPP3CB	-0.127808	0.353439
Control	-1.5326	2.29575		PRG4	0.225709	0.0109293
Control	-2.95256	1.53553		PTGDS	0.202864	0.100581
Control	-5.5423	-1.54898		SAA1	0.173899	0.0778214
Control	-0.718783	0.778741		SOD3	0.0967185	0.149365
Control	-3.99227	-1.41788		SPP2	0.171069	-0.0725769
Control	-3.64925	-1.20976		TUBA4A	0.208446	0.134355
Control	-0.492847	-0.0484829		VCAM1	0.0689716	0.0426144
Control	-2.80903	1.12033
Control	-4.30316	3.01223
Control	0.421367	1.76333
Control	-1.00029	-0.789695
De novo PD	-0.635625	-2.18991
De novo PD	-2.33262	-1.78907
De novo PD	-1.77	-2.00295
De novo PD	0.424719	-2.014
De novo PD	1.97646	0.0665686
De novo PD	-1.32759	-3.59131
De novo PD	-1.93442	-1.24343
De novo PD	3.06704	0.968393
De novo PD	1.22523	-0.492859
De novo PD	-1.61478	-0.792813
De novo PD	8.25514	1.70566
De novo PD	2.54609	1.21328
De novo PD	1.18319	2.03049
De novo PD	4.01801	-0.0829832
De novo PD	0.897967	0.958402
De novo PD	3.20926	-1.81685
De novo PD	-0.835789	-1.01513
De novo PD	2.68421	-0.318479
De novo PD	0.0854324	-1.55506
De novo PD	3.70271	-0.879868
De novo PD	4.39635	-1.28594
De novo PD	-3.17806	-2.73337
De novo PD	-1.40635	-1.14254
De novo PD	-2.63572	-0.584778
De novo PD	-1.61676	0.584891
De novo PD	0.0397386	1.19781
De novo PD	-3.65615	-1.02893
De novo PD	-0.647621	-0.753411
De novo PD	-4.44922	1.58061
De novo PD	0.479588	0.705813
De novo PD	4.80636	-0.0947687
De novo PD	2.29608	-1.53987
De novo PD	2.87233	-1.05693
De novo PD	3.38432	2.9187
De novo PD	4.65095	-1.28658
De novo PD	9.19243	4.63095
De novo PD	-0.970961	-0.184665
De novo PD	5.56657	1.37823
De novo PD	0.845706	-4.4354
De novo PD	3.04894	-0.926735
De novo PD	2.46695	-3.75786
De novo PD	0.296188	-1.04976
De novo PD	4.06423	-0.996118
De novo PD	0.619646	-0.0209958
De novo PD	4.16747	-2.3748
De novo PD	7.87879	1.12324
De novo PD	-0.74549	-1.50122
De novo PD	0.837143	-1.87727
De novo PD	-0.554807	-1.46029
De novo PD	0.255118	-2.09322
De novo PD	1.24549	-2.75745
De novo PD	-0.953576	-3.00595
De novo PD	-0.0319807	-2.6615
De novo PD	2.06607	-1.05976
De novo PD	-2.02905	-0.432453
De novo PD	1.10604	0.144193
De novo PD	2.85932	-0.307163
De novo PD	1.30461	-1.93453
De novo PD	0.89773	-3.60097
De novo PD	0.756678	-2.31446
De novo PD	1.97638	-1.06826
De novo PD	4.99795	0.65261
De novo PD	0.538506	-0.0218768
De novo PD	1.11486	-0.819812
De novo PD	2.96853	0.127962
De novo PD	0.0781368	-1.20082
De novo PD	-0.345389	-3.35779
De novo PD	0.244931	-2.53946
De novo PD	3.06957	0.216286
De novo PD	2.90526	-1.05803
De novo PD	0.214708	-3.98491
De novo PD	4.01792	-1.03492
De novo PD	3.35016	-0.424109
De novo PD	-1.79979	-1.74028
De novo PD	-1.03626	-1.57926
De novo PD	3.11798	2.11815
De novo PD	0.060388	-1.71302
De novo PD	2.15403	0.248932
De novo PD	2.47279	-1.01737
De novo PD	-1.26412	-2.92146
De novo PD	-1.4824	-1.04215
De novo PD	-2.37733	-1.25673
De novo PD	1.81485	0.584873
De novo PD	-2.60285	-3.23799
De novo PD	-1.0717	-1.39602
De novo PD	1.4668	1.30552
De novo PD	-2.35531	0.810898
De novo PD	-0.898545	-3.32222
De novo PD	0.917439	0.232787
De novo PD	-0.972811	-2.00805
De novo PD	3.11837	-0.947839
De novo PD	4.99374	-0.861792
De novo PD	1.91804	-2.21897
De novo PD	4.06294	-0.0133523
De novo PD	4.2528	0.587549
De novo PD	0.775749	-1.59506
De novo PD	6.60489	-0.876587
De novo PD	1.96728	-2.02391
De novo PD	1.80526	-4.11393
iRBD	-2.58429	-2.04405
iRBD	-2.24917	-3.0023
iRBD	2.89457	-0.197811
iRBD	-0.712828	-0.0393307
iRBD	2.55577	-1.26795
iRBD	-0.502571	2.44285
iRBD	-1.9633	-1.31022
iRBD	-2.44482	-2.21726
iRBD	-0.824414	-2.09688
iRBD	-5.15168	-0.682643
iRBD	-0.53274	-0.691319
iRBD	-0.94188	0.977273
iRBD	1.55525	0.329482
iRBD	1.5961	3.30347
iRBD	-0.3221	-0.0302811
iRBD	-1.43967	-0.0317989
iRBD	-4.5641	1.71528
iRBD	0.850723	1.40824
Other neuro. disorders	2.26727	5.27025
Other neuro. disorders	2.78958	0.821934
Other neuro. disorders	2.32837	0.454363
Other neuro. disorders	2.7598	6.12586
Other neuro. disorders	-1.10965	-0.923312
Other neuro. disorders	-3.85161	1.09495
Other neuro. disorders	-0.262663	-3.29139
Other neuro. disorders	-2.32048	2.46149
Other neuro. disorders	2.16376	-1.56763
Other neuro. disorders	-2.96613	2.91924
Other neuro. disorders	-0.288806	1.84718
Other neuro. disorders	-4.50839	2.284
Other neuro. disorders	-3.55919	2.32928
Other neuro. disorders	-0.4801	-0.463063
Other neuro. disorders	0.451119	-0.955828
Other neuro. disorders	4.27249	3.11044
Other neuro. disorders	0.0592612	1.19355
Other neuro. disorders	-2.87047	0.071231
Other neuro. disorders	-0.721582	2.16777
Other neuro. disorders	-2.38434	2.35093
Other neuro. disorders	-1.07307	-0.0370163
Other neuro. disorders	1.7602	4.6189
Other neuro. disorders	-0.202657	1.86555
Other neuro. disorders	-0.420223	0.265953
Other neuro. disorders	5.52961	2.65862
Other neuro. disorders	-3.25285	1.88907
Other neuro. disorders	1.32819	2.37239
Other neuro. disorders	-3.59567	-1.10093
Other neuro. disorders	-0.877104	6.70829
Other neuro. disorders	-0.960002	1.33173
Other neuro. disorders	-3.49847	-0.0182416
Other neuro. disorders	-3.99129	-0.290818
Other neuro. disorders	-0.618292	-1.74736
Other neuro. disorders	-2.5712	1.62819
Other neuro. disorders	0.0917879	1.01613
Other neuro. disorders	1.79544	4.2317
Other neuro. disorders	-1.23535	3.53158
Other neuro. disorders	-1.53654	-1.59285
Other neuro. disorders	-2.29668	2.80653
Other neuro. disorders	1.1274	-0.698684
Other neuro. disorders	-0.2147	-0.537884
Other neuro. disorders	-2.3511	4.97499

## Sheet: SupplementaryFigure_03
Performance metrics from the cross-validation of the SVM classifier model
Cross validation iteration	Precision	Recall	F1 score	Balanced accuracy score
1	0.859213	0.826087	0.791762	0.666667
2	0.87927	0.869565	0.872606	0.857843
3	0.913043	0.913043	0.913043	0.887255
4	0.909091	0.909091	0.909091	0.885417
5	0.736597	0.681818	0.697179	0.677083
6	0.873593	0.863636	0.866682	0.854167
7	0.713959	0.73913	0.72029	0.607843
8	0.772464	0.782609	0.775833	0.691176
9	0.962733	0.956522	0.957535	0.970588
10	0.698701	0.681818	0.688924	0.625
11	0.931818	0.909091	0.912554	0.9375
12	0.909091	0.909091	0.909091	0.885417
13	0.87927	0.869565	0.872606	0.857843
14	0.913043	0.913043	0.913043	0.887255
15	0.88913	0.869565	0.853114	0.75
16	0.636364	0.636364	0.636364	0.541667
17	0.931818	0.909091	0.912554	0.9375
18	0.873593	0.863636	0.866682	0.854167
19	1	1	1	1
20	1	1	1	1
21	0.713959	0.73913	0.72029	0.607843
22	0.818182	0.818182	0.818182	0.770833
23	0.919192	0.909091	0.902674	0.833333
24	0.909091	0.909091	0.909091	0.885417
25	0.8657	0.869565	0.8655	0.803922
26	0.565217	0.565217	0.565217	0.436275
27	0.826087	0.826087	0.826087	0.77451
28	0.762567	0.772727	0.76584	0.6875
29	1	1	1	1
30	1	1	1	1
31	0.852899	0.826087	0.833075	0.828431
32	1	1	1	1
33	0.765217	0.782609	0.75519	0.637255
34	0.762567	0.772727	0.76584	0.6875
35	0.82684	0.772727	0.706915	0.583333
36	0.961039	0.954545	0.955561	0.96875
37	0.913043	0.913043	0.913043	0.887255
38	0.8657	0.869565	0.8655	0.803922
39	0.922197	0.913043	0.906763	0.833333
40	0.873593	0.863636	0.866682	0.854167
41	0.873593	0.863636	0.866682	0.854167
42	0.859893	0.863636	0.859504	0.802083
43	0.913043	0.913043	0.913043	0.887255
44	0.934783	0.913043	0.916537	0.941176
45	0.87927	0.869565	0.872606	0.857843
46	0.818182	0.818182	0.818182	0.770833
47	1	1	1	1
48	0.818182	0.818182	0.818182	0.770833
49	0.795807	0.782609	0.787676	0.745098
50	0.922197	0.913043	0.906763	0.833333
51	0.8657	0.869565	0.8655	0.803922
52	0.859893	0.863636	0.859504	0.802083
53	0.873593	0.863636	0.866682	0.854167
54	0.909091	0.909091	0.909091	0.885417
55	0.958937	0.956522	0.955167	0.916667
56	0.826087	0.826087	0.826087	0.77451
57	0.922197	0.913043	0.906763	0.833333
58	0.727273	0.727273	0.727273	0.65625
59	0.755981	0.772727	0.744589	0.635417
60	0.822844	0.772727	0.783699	0.791667
61	0.962733	0.956522	0.957535	0.970588
62	0.87927	0.869565	0.872606	0.857843
63	0.87927	0.869565	0.872606	0.857843
64	0.810606	0.818182	0.805348	0.71875
65	0.961039	0.954545	0.955561	0.96875
66	0.762567	0.772727	0.76584	0.6875
67	0.8657	0.869565	0.8655	0.803922
68	0.772464	0.782609	0.775833	0.691176
69	0.913043	0.913043	0.913043	0.887255
70	0.961039	0.954545	0.955561	0.96875
71	0.957219	0.954545	0.953168	0.916667
72	0.957219	0.954545	0.953168	0.916667
73	0.826087	0.826087	0.826087	0.77451
74	0.826087	0.826087	0.826087	0.77451
75	0.8657	0.869565	0.8655	0.803922
76	0.665241	0.681818	0.672176	0.572917
77	1	1	1	1
78	0.909091	0.909091	0.909091	0.885417
79	0.795807	0.782609	0.787676	0.745098
80	0.958937	0.956522	0.955167	0.916667
81	0.628882	0.608696	0.617817	0.519608
82	0.957219	0.954545	0.953168	0.916667
83	0.755981	0.772727	0.744589	0.635417
84	0.957219	0.954545	0.953168	0.916667
85	0.87927	0.869565	0.872606	0.857843
86	0.913043	0.913043	0.913043	0.887255
87	1	1	1	1
88	0.919192	0.909091	0.902674	0.833333
89	0.859893	0.863636	0.859504	0.802083
90	0.70202	0.727273	0.708021	0.604167
91	0.772464	0.782609	0.775833	0.691176
92	0.818078	0.826087	0.813527	0.720588
93	0.88913	0.869565	0.853114	0.75
94	1	1	1	1
95	1	1	1	1
96	0.909091	0.863636	0.870219	0.90625
97	0.852899	0.826087	0.833075	0.828431
98	0.87927	0.869565	0.872606	0.857843
99	0.913043	0.913043	0.913043	0.887255
100	0.909091	0.909091	0.909091	0.885417
101	0.931818	0.909091	0.912554	0.9375
102	0.859893	0.863636	0.859504	0.802083
103	0.852899	0.826087	0.833075	0.828431
104	0.88913	0.869565	0.853114	0.75
105	0.795807	0.782609	0.787676	0.745098
106	0.957219	0.954545	0.953168	0.916667
107	0.873593	0.863636	0.866682	0.854167
108	0.919192	0.909091	0.902674	0.833333
109	0.87927	0.869565	0.872606	0.857843
110	0.87927	0.869565	0.872606	0.857843
111	0.934783	0.913043	0.916537	0.941176
112	0.885167	0.863636	0.846753	0.75
113	0.859893	0.863636	0.859504	0.802083
114	0.810606	0.818182	0.805348	0.71875
115	0.87927	0.869565	0.872606	0.857843
116	0.87927	0.869565	0.872606	0.857843
117	0.962733	0.956522	0.957535	0.970588
118	0.909091	0.909091	0.909091	0.885417
119	0.909091	0.909091	0.909091	0.885417
120	0.957219	0.954545	0.953168	0.916667
121	0.8657	0.869565	0.8655	0.803922
122	0.895652	0.826087	0.836232	0.882353
123	0.922197	0.913043	0.906763	0.833333
124	0.909091	0.909091	0.909091	0.885417
125	0.845779	0.818182	0.825108	0.822917
126	0.810606	0.818182	0.805348	0.71875
127	0.922197	0.913043	0.906763	0.833333
128	0.962733	0.956522	0.957535	0.970588
129	0.934783	0.913043	0.916537	0.941176
130	0.859893	0.863636	0.859504	0.802083
131	0.82684	0.772727	0.706915	0.583333
132	0.859893	0.863636	0.859504	0.802083
133	0.962733	0.956522	0.957535	0.970588
134	0.859213	0.826087	0.791762	0.666667
135	0.826087	0.826087	0.826087	0.77451
136	0.873593	0.863636	0.866682	0.854167
137	0.957219	0.954545	0.953168	0.916667
138	0.873593	0.863636	0.866682	0.854167
139	0.913043	0.913043	0.913043	0.887255
140	0.913043	0.913043	0.913043	0.887255
141	0.826087	0.826087	0.826087	0.77451
142	0.909091	0.909091	0.909091	0.885417
143	0.961039	0.954545	0.955561	0.96875
144	0.873593	0.863636	0.866682	0.854167
145	0.818078	0.826087	0.813527	0.720588
146	0.852899	0.826087	0.833075	0.828431
147	0.87927	0.869565	0.872606	0.857843
148	0.519481	0.681818	0.589681	0.46875
149	0.727273	0.727273	0.727273	0.65625
150	1	1	1	1
151	0.771014	0.73913	0.749612	0.715686
152	0.913043	0.913043	0.913043	0.887255
153	0.934783	0.913043	0.916537	0.941176
154	1	1	1	1
155	0.755981	0.772727	0.744589	0.635417
156	1	1	1	1
157	0.795807	0.782609	0.787676	0.745098
158	0.818078	0.826087	0.813527	0.720588
159	0.826087	0.826087	0.826087	0.77451
160	0.859893	0.863636	0.859504	0.802083
161	0.818182	0.818182	0.818182	0.770833
162	0.931818	0.909091	0.912554	0.9375
163	0.922197	0.913043	0.906763	0.833333
164	0.913043	0.869565	0.876297	0.911765
165	0.641304	0.695652	0.657266	0.52451
166	0.810606	0.818182	0.805348	0.71875
167	0.909091	0.909091	0.909091	0.885417
168	0.957219	0.954545	0.953168	0.916667
169	1	1	1	1
170	0.962733	0.956522	0.957535	0.970588
171	0.818078	0.826087	0.813527	0.720588
172	0.528926	0.727273	0.61244	0.5
173	0.919192	0.909091	0.902674	0.833333
174	0.818182	0.818182	0.818182	0.770833
175	0.818078	0.826087	0.813527	0.720588
176	0.60984	0.652174	0.627053	0.495098
177	0.852899	0.826087	0.833075	0.828431
178	0.957219	0.954545	0.953168	0.916667
179	0.919192	0.909091	0.902674	0.833333
180	0.909091	0.909091	0.909091	0.885417
181	0.771014	0.73913	0.749612	0.715686
182	0.922197	0.913043	0.906763	0.833333
183	0.913043	0.913043	0.913043	0.887255
184	0.810606	0.818182	0.805348	0.71875
185	0.873593	0.863636	0.866682	0.854167
186	0.931818	0.909091	0.912554	0.9375
187	0.88913	0.869565	0.853114	0.75
188	0.765217	0.782609	0.75519	0.637255
189	0.895652	0.826087	0.836232	0.882353
190	0.909091	0.909091	0.909091	0.885417
191	0.818182	0.818182	0.818182	0.770833
192	0.957219	0.954545	0.953168	0.916667
193	0.852899	0.826087	0.833075	0.828431
194	0.852899	0.826087	0.833075	0.828431
195	1	1	1	1
196	0.957219	0.954545	0.953168	0.916667
197	0.845779	0.818182	0.825108	0.822917
198	0.957219	0.954545	0.953168	0.916667
199	0.934783	0.913043	0.916537	0.941176
200	0.962733	0.956522	0.957535	0.970588
201	0.765217	0.782609	0.75519	0.637255
202	0.859893	0.863636	0.859504	0.802083
203	0.786147	0.772727	0.777803	0.739583
204	0.810606	0.818182	0.805348	0.71875
205	0.826087	0.826087	0.826087	0.77451
206	0.922197	0.913043	0.906763	0.833333
207	0.8657	0.869565	0.8655	0.803922
208	0.786147	0.772727	0.777803	0.739583
209	0.957219	0.954545	0.953168	0.916667
210	0.818182	0.818182	0.818182	0.770833
211	0.913043	0.913043	0.913043	0.887255
212	0.826087	0.826087	0.826087	0.77451
213	0.87927	0.869565	0.872606	0.857843
214	0.528926	0.727273	0.61244	0.5
215	0.818182	0.818182	0.818182	0.770833
216	0.919192	0.909091	0.902674	0.833333
217	0.922197	0.913043	0.906763	0.833333
218	0.913043	0.913043	0.913043	0.887255
219	0.88913	0.869565	0.853114	0.75
220	0.890909	0.818182	0.827922	0.875
221	0.845779	0.818182	0.825108	0.822917
222	0.919192	0.909091	0.902674	0.833333
223	0.712345	0.695652	0.702747	0.632353
224	1	1	1	1
225	0.962733	0.956522	0.957535	0.970588
226	0.810606	0.818182	0.805348	0.71875
227	0.873593	0.863636	0.866682	0.854167
228	0.919192	0.909091	0.902674	0.833333
229	0.818078	0.826087	0.813527	0.720588
230	0.913043	0.869565	0.876297	0.911765
231	0.537549	0.695652	0.606466	0.470588
232	0.818182	0.818182	0.818182	0.770833
233	0.859893	0.863636	0.859504	0.802083
234	0.859893	0.863636	0.859504	0.802083
235	0.88913	0.869565	0.853114	0.75
236	0.88913	0.869565	0.853114	0.75
237	0.87927	0.869565	0.872606	0.857843
238	0.957219	0.954545	0.953168	0.916667
239	0.818182	0.818182	0.818182	0.770833
240	0.931818	0.909091	0.912554	0.9375

## Sheet: SupplementaryFigure_04
Evaluation of blood-based proteins versus proteins in CSF
OPLS-DA scores			OPLS-DA predictive loadings				Gene	C3	C3	C3	DKK3	DKK3	DKK3	GRN	GRN	GRN	HSPA5	HSPA5	HSPA5	ICAM1	ICAM1	ICAM1	MASP2	MASP2	MASP2	PTGDS	PTGDS	PTGDS	SERPING1	SERPING1	SERPING1
Matrix	M8.t[1] * 1.00048		Gene	M8.pq[1] * 0.950042	M8.pq[1]cvSE * 2.32469		Sample	Plasma	Serum	CSF	Plasma	Serum	CSF	Plasma	Serum	CSF	Plasma	Serum	CSF	Plasma	Serum	CSF	Plasma	Serum	CSF	Plasma	Serum	CSF	Plasma	Serum	CSF
Plasma	3.55777		$M8.DA(Blood-based)	0.219715	0.0214517		A	0.920375	0.920026	0.167939	0.00223297	0.00235907	0.261817	0.0589394	0.035259	0.00355881	0.0862738	0.0636029	0.070273	0.133551	0.129756	0.0738849	1.07155	1.11803	0.0754105	0.0629717	0.0597346	18.9971	8.80393	8.24343	2.42145
Plasma	4.59899		A2M	0.208431	0.0349633		B	0.728548	0.989758	0.216076	0.00101646	0.00301313	0.170957	0.0509353	0.0262489	0.00353815	0.126005	0.077106	0.0909282	0.275863	0.207295	0.0837199	1.87505	1.65727	0.127491	0.0539719	0.070184	18.2953	9.15654	10.2207	2.81802
Plasma	3.10245		ITIH2	0.202558	0.0382695		C	0.767036	0.91157	0.170244	0.00209715	0.00239119	0.257303	0.0486648	0.0352745	0.00243605	0.0966647	0.0740799	0.0744807	0.137247	0.118075	0.0384304	1.21818	1.18346	0.0572185	0.0429832	0.0368922	14.975	7.56684	7.25644	2.21196
Plasma	3.30579		SERPINA3	0.199747	0.0416591		D	0.882231	0.89753	0.167011	0.00698279	0.00483514	0.170366	0.038855	0.0216036	0.00344452	0.122926	0.0657053	0.0631311	0.13606	0.132313	0.0367522	1.79488	1.73524	0.0803606	0.0587507	0.0568219	16.5063	7.46739	6.58559	2.31187
Plasma	3.35488		BCHE	0.198606	0.0411351		E	0.707037	0.781292	0.527006	0.00423035	0.00254466	0.342561	0.0399387	0.0210234	0.00884196	0.0975688	0.0602043	0.105031	0.0768385	0.0771306	0.0565019	1.70056	1.37098	0.246336	0.0554419	0.0542624	24.2924	8.49118	7.84435	5.55828
Plasma	2.82292		C3	0.198118	0.0444784		F	0.555807	0.69092	0.130892	0.0021925	0.00270528	0.115203	0.0290365	0.019047	0.00364359	0.11061	0.0710986	0.0410035	0.109994	0.101659	0.0357356	2.00001	1.69216	0.137019	0.0464243	0.0597633	12.185	8.5802	9.16768	2.14039
Plasma	3.75052		SPP2	0.196221	0.0299195		G	0.912293	0.950678	0.138839	0.00297122	0.00080064	0.305872	0.0299243	0.0187185	0.00626135	0.120559	0.0848739	0.101208	0.0941697	0.098665	0.0360905	1.66515	1.49387	0.0464587	0.0519977	0.0496373	20.7806	8.21306	6.81462	2.22637
Plasma	2.77224		SERPING1	0.194796	0.0420851		H	0.73676	0.796246	0.114263	0.00308897	0.0014428	0.204349	0.0441006	0.0262012	0.00190238	0.104394	0.067669	0.0780773	0.0866244	0.0749999	0.0336251	0.686028	0.609077	0.0185629	0.05465	0.0393046	17.3106	6.2023	6.43623	1.77622
Plasma	3.91009		MASP2	0.194082	0.036698		I	0.67522	0.803921	0.300424	0.00400779	0.00197343	0.114299	0.0501919	0.031476	0.00365211	0.119054	0.0743467	0.0608433	0.130055	0.105793	0.0544942	2.38119	1.95133	0.285254	0.0686627	0.074546	16.5601	5.51352	6.1549	3.02721
Plasma	2.26526		SERPINF2	0.186348	0.0334829		J	0.625265	0.730429	0.252674	0.00141022	0.00338147	0.387874	0.0391562	0.0201037	0.00635032	0.0786264	0.0562896	0.128534	0.0809321	0.0867088	0.0672759	1.65789	1.65801	0.10095	0.0392986	0.0697412	28.8409	6.56042	7.40717	3.44267
Serum	2.70453		ADIPOQ	0.185215	0.0380077
Serum	4.34998		GRN	0.184586	0.0429304
Serum	2.5263		PKM	0.182455	0.0651844		Spearman rho	C3	DKK3	GRN	HSPA5	ICAM1	MASP2	PTGDS	SERPING1
Serum	2.24367		PRG4	0.173812	0.084356		Plasma vs Serum	0.745455	-0.187879	0.866667	0.684848	0.927273	0.866667	0.236364	0.90303
Serum	2.4681		TUBA4A	0.151982	0.0277883		Plasma vs CSF	-0.309091	-0.187879	-0.284848	-0.272727	0.260606	0.806061	-0.0424242	0.0424242
Serum	2.31432		ICAM1	0.148849	0.0623768		Serum vs CSF	-0.030303	-0.0424242	-0.551515	-0.248485	0.454545	0.660606	0.0909091	0.163636
Serum	2.76143		SELE	0.146786	0.0567204
Serum	2.16572		FGA	0.111605	0.0454587
Serum	3.15151		SAA1	0.0859023	0.042522
Serum	2.02505		HSPA5	0.0348267	0.0727176
CSF	-7.20655		VCAM1	0.00652183	0.114435
CSF	-5.4928		HSPA1L	0.00421654	0.0769939
CSF	-5.79343		HPX	-0.151389	0.110417
CSF	-5.73075		PGK1	-0.183087	0.0507961
CSF	-6.14261		APOE	-0.183123	0.0802175
CSF	-4.95536		PLD3	-0.184614	0.0758874
CSF	-6.56872		FABP5	-0.194484	0.0570082
CSF	-6.29859		DKK3	-0.200815	0.061843
CSF	-4.7314		CST3	-0.20691	0.0388592
CSF	-7.23131		SOD3	-0.207516	0.0526679
			PTGDS	-0.208986	0.0339796
			$M8.DA(CSF)	-0.219715	0.0214517

[truncated: 2 more sheets: Targeted MassSpec Initial Study, Targeted MassSpec FollowUpStudy]
